# Supplementary material for: 4-Ammonio­benzamidinium dichloride
Source: Acta Crystallogr Sect E Struct Rep Online. 2008 May 3;64(Pt 6):o967–8. doi: 10.1107/S1600536808010179 (PMC2961352; doi:10.1107/S1600536808010179)
Supplement: Supplementary file 1 [file e-64-0o967-sup1.cif]

##############################################################################
###                                                                        ###
###        Electronic paper (Acta Crystallographica Section E)             ###
###                                                                        ###
##############################################################################
#                                                                            #
# This CIF contains the data in a paper accepted for publication in Acta     #
# Crystallographica Section E. It conforms to the requirements of Notes      #
# for Authors for Section E, and has been peer reviewed under the auspices   #
# of the IUCr Commission on Journals.                                        #
#                                                                            #
# Full details of the Crystallographic Information File format               #
# are given in the paper "The Crystallographic Information File (CIF):       #
# a New Standard Archive File for Crystallography" by S. R. Hall, F. H.      #
# Allen and I. D. Brown [Acta Cryst. (1991), A47, 655-685].                  #
#                                                                            #
# The current version of the core CIF dictionary is obtainable from          #
# ftp://ftp.iucr.org/pub/cif_core.dic. The current version number is 2.4.    #
#                                                                            #
# Software is freely available for graphical display of the structure(s) in  #
# this CIF.  For information consult the CIF home page http://www.iucr.org/  #
# cif/home.html                                                              #
#                                                                            #
# This file may be used for bona fide research purposes within the           #
# scientific community so long as proper attribution is given to the journal # 
# article from which it was obtained.                                        #
#                                                                            #
##############################################################################
                                             
data_global
_audit_creation_method     CRYSTALS_ver_12.85
_journal_date_recd_electronic     2008-04-08
_journal_date_accepted     2008-04-14
_journal_name_full     'Acta Crystallographica, Section E'
_journal_year     2008
_journal_volume     64
_journal_issue      6
_journal_page_first     o967
_journal_page_last     o968
_journal_paper_category     QO
_journal_coeditor_code     WN2252
_publ_contact_author_name     'Y.M. Legrand'
_publ_contact_author_address
;
Institut Europ\'een des Membranes
Universit\'e de Montpellier II
cc 047  Montpellier
FRANCE
;
_publ_contact_author_email     yves-marie.legrand@iemm.univ-montp2.fr
_publ_contact_author_fax     '+33 467 149119'
_publ_contact_author_phone     '+33 467 149133'
_publ_section_title
;
4-Ammoniobenzamidinium dichloride
;
loop_
    _publ_author_name
    _publ_author_address
    'Y. M. Legrand'
;
Institut Europ\'een des Membranes
UMR 5635
CC 047 Universit\'e de Montpellier II
Montpellier
France
;
    'A. van der Lee'
;
Institut Europ\'een des Membranes
UMR 5635
CC 047 Universit\'e de Montpellier II
Montpellier
France
;
    'M. Barboiu'
;
Institut Europ\'een des Membranes
UMR 5635
CC 047 Universit\'e de Montpellier II
Montpellier
France
;
_chemical_name_systematic     ?
_chemical_melting_point     ?
data_I
_chemical_name_systematic
;
4-Ammoniobenzamidinium dichloride
;
_chemical_formula_moiety     'C7 H11 N3 2+, 2(Cl -)'
_chemical_formula_sum     'C7 H11 Cl2 N3'
_chemical_formula_iupac     'C7 H11 N3 2+, 2Cl -'
_chemical_formula_weight     208.09
_symmetry_cell_setting     'monoclinic'
_symmetry_space_group_name_H-M     'C 2/c'
_symmetry_space_group_name_Hall     '-C 2yc'
loop_
    _symmetry_equiv_pos_as_xyz
    'x,y,z'
    '-x,-y,-z'
    'x+1/2,y+1/2,z'
    '-x+1/2,-y+1/2,-z'
    '-x,y,-z+1/2'
    'x,-y,z+1/2'
    '-x+1/2,y+1/2,-z+1/2'
    'x+1/2,-y+1/2,z+1/2'
_cell_length_a     4.1779(2)
_cell_length_b     20.9388(10)
_cell_length_c     11.6260(5)
_cell_angle_alpha     90
_cell_angle_beta     94.920(4)
_cell_angle_gamma     90
_cell_volume     1013.30(8)
_cell_formula_units_Z     4
_cell_measurement_reflns_used     4424
_cell_measurement_theta_min     4
_cell_measurement_theta_max     32
_cell_measurement_temperature     175
_exptl_crystal_description     'stick'
_exptl_crystal_colour     'colourless'
_exptl_crystal_size_max     0.49
_exptl_crystal_size_mid     0.09
_exptl_crystal_size_min     0.05
_exptl_crystal_density_diffrn     1.364
_exptl_crystal_density_meas     ?
_exptl_crystal_F_000     432
_exptl_absorpt_coefficient_mu     0.593
_exptl_absorpt_correction_type     multi-scan
_exptl_absorpt_process_details
;
(CrysAlis RED; Oxford Diffraction, 2007);
empirical absorption correction using spherical harmonics,
implemented in SCALE3 ABSPACK scaling algorithm
;
_exptl_absorpt_correction_T_min     0.95
_exptl_absorpt_correction_T_max     0.97
_diffrn_ambient_temperature     175
_diffrn_radiation_type     'Mo K\a'
_diffrn_radiation_wavelength     0.71073
_diffrn_radiation_source     'Enhance (Mo) X-ray Source'
_diffrn_radiation_monochromator     'graphite'
_diffrn_measurement_device_type     'Oxford Diffraction XCALIBUR'
_diffrn_measurement_method     \w
_diffrn_detector_area_resol_mean     16.0143
_diffrn_reflns_number     7752
_diffrn_reflns_av_R_equivalents     0.018
_diffrn_reflns_theta_min     3.893
_diffrn_reflns_theta_max     32.659
_diffrn_reflns_theta_full     31.026
_diffrn_measured_fraction_theta_max     0.933
_diffrn_measured_fraction_theta_full     0.997
_diffrn_reflns_limit_h_min     -5
_diffrn_reflns_limit_h_max     6
_diffrn_reflns_limit_k_min     -31
_diffrn_reflns_limit_k_max     29
_diffrn_reflns_limit_l_min     -17
_diffrn_reflns_limit_l_max     15
_diffrn_standards_number     '2 frames'
_diffrn_standards_interval_count     '50 frames'
_diffrn_standards_interval_time     ?
_diffrn_standards_decay_%     0
_reflns_number_total     1750
_reflns_number_gt     1144
_reflns_threshold_expression     I>2\s(I)
_refine_ls_structure_factor_coef     F
_refine_ls_matrix_type     full
_refine_ls_R_factor_all     0.0443
_refine_ls_R_factor_gt     0.0270
_refine_ls_wR_factor_all     0.0421
_refine_ls_wR_factor_gt     0.0335
_refine_ls_wR_factor_ref     0.0335
_refine_ls_goodness_of_fit_ref     1.0049
_refine_ls_number_reflns     1144
_refine_ls_number_parameters     59
_refine_ls_number_restraints     2
_refine_ls_hydrogen_treatment     constr
_refine_ls_weighting_scheme     calc
_refine_ls_weighting_details
;
 Method, part 1, Chebychev polynomial [Watkin, D. J. (1994). Acta Cryst. A50,
 411-437.  Prince, E. (1982). Mathematical Techniques in Crystallography and
 Materials Science. New York: Springer-Verlag.]
 [weight] = 1.0/[A~0~*T~0~(x)+A~1~*T~1~(x) ... +A~n-1~]*T~n-1~(x)]
 where A~i~ are the Chebychev coefficients listed below and x = Fcalc/Fmax
 Method = Robust Weighting (Prince, 1982)
 W = [weight] * [1-(deltaF/6*sigmaF)^2^]^2^
 A~i~ are  20.0 -14.7 15.4
;
_atom_sites_solution_hydrogens     geom
_atom_sites_solution_primary     direct
_refine_ls_shift/su_max     0.000543
_refine_diff_density_max     0.34
_refine_diff_density_min     -0.20
_refine_ls_extinction_method     'None'
loop_
    _atom_type_symbol
    _atom_type_scat_dispersion_real
    _atom_type_scat_dispersion_imag
    _atom_type_scat_source
    C 0.0033 0.0016 'International Tables Vol C 4.2.6.8 and 6.1.1.4'
    H 0.0000 0.0000 'International Tables Vol C 4.2.6.8 and 6.1.1.4'
    N 0.0061 0.0033 'International Tables Vol C 4.2.6.8 and 6.1.1.4'
    Cl 0.1484 0.1585 'International Tables Vol C 4.2.6.8 and 6.1.1.4'
_computing_data_collection
;
CrysAlis CCD (Oxford Diffraction, 2007)
;
_computing_cell_refinement
;
CrysAlis RED (Oxford Diffraction, 2007)
;
_computing_data_reduction
;
CrysAlis RED (Oxford Diffraction, 2007)
;
_computing_structure_solution     'SIR2004 (Burla <i>et al.</i>,  2003)'
_computing_structure_refinement     'CRYSTALS (Betteridge <i>et al.</i>,  2003)'
_computing_molecular_graphics
;
CAMERON (Watkin <i>et al.</i>,  1996) and
Mercury (Macrae <i>et al.</i>,  2006)
;
_computing_publication_material     'CRYSTALS (Betteridge <i>et al.</i>,  2003)'
loop_
    _atom_site_type_symbol
    _atom_site_label
    _atom_site_fract_x
    _atom_site_fract_y
    _atom_site_fract_z
    _atom_site_U_iso_or_equiv
    _atom_site_adp_type
    _atom_site_occupancy
    _atom_site_disorder_assembly
    _atom_site_disorder_group
    Cl Cl1 0.03602(8) 0.146532(14) 0.92627(3) 0.0297 Uani 1.0000 . .
    N N2 0.0839(4) 0.29292(6) 0.84632(10) 0.0380 Uani 1.0000 . .
    C C3 0.0000 0.32303(8) 0.7500 0.0271 Uani 1.0000 . .
    C C4 0.0000 0.39368(8) 0.7500 0.0236 Uani 1.0000 . .
    C C5 -0.1109(3) 0.42664(6) 0.84251(11) 0.0282 Uani 1.0000 . .
    C C6 -0.1138(3) 0.49282(6) 0.84200(11) 0.0296 Uani 1.0000 . .
    C C7 0.0000 0.52485(8) 0.7500 0.0264 Uani 1.0000 . .
    N N8 0.000000(10) 0.59418(7) 0.750000(10) 0.0381 Uani 1.0000 . .
    H H9 0.1600 0.3149 0.9089 0.0500 Uiso 1.0000 . .
    H H10 0.0659 0.2491 0.8520 0.0500 Uiso 1.0000 . .
    H H11 -0.1867 0.4022 0.9091 0.0500 Uiso 1.0000 . .
    H H12 -0.1892 0.5181 0.9058 0.0500 Uiso 1.0000 . .
    H H13 0.1342 0.6109 0.8006 0.0500 Uiso 0.7500 . .
    H H14 -0.1333 0.6116 0.8033 0.0500 Uiso 0.7500 . .
loop_
    _atom_site_aniso_label
    _atom_site_aniso_U_11
    _atom_site_aniso_U_22
    _atom_site_aniso_U_33
    _atom_site_aniso_U_12
    _atom_site_aniso_U_13
    _atom_site_aniso_U_23
    Cl1 0.04130(17) 0.02485(14) 0.02214(13) -0.00435(13) -0.00233(9)
                                                                    -0.00073(11)
    N2 0.0652(9) 0.0209(5) 0.0252(5) -0.0030(5) -0.0122(5) 0.0038(4)
    C3 0.0386(9) 0.0198(7) 0.0218(7) 0.0000 -0.0043(6) 0.0000
    C4 0.0324(9) 0.0184(6) 0.0191(6) 0.0000 -0.0030(6) 0.0000
    C5 0.0403(7) 0.0236(5) 0.0208(5) 0.0006(5) 0.0021(4) 0.0000(4)
    C6 0.0379(7) 0.0238(6) 0.0265(5) 0.0036(5) -0.0011(4) -0.0043(4)
    C7 0.0275(8) 0.0180(6) 0.0319(8) 0.0000 -0.0074(6) 0.0000
    N8 0.0296(8) 0.0177(7) 0.0651(12) 0.0000 -0.0072(8) 0.0000
loop_
    _geom_bond_atom_site_label_1
    _geom_bond_atom_site_label_2
    _geom_bond_site_symmetry_1
    _geom_bond_site_symmetry_2
    _geom_bond_distance
    _geom_bond_publ_flag
    N2 C3 . . 1.3064(13) no
    N2 H9 . . 0.896 no
    N2 H10 . . 0.923 no
    C3 C4 . . 1.479(2) no
    C4 C5 . . 1.3904(15) no
    C5 C6 . . 1.3859(18) no
    C5 H11 . . 1.002 no
    C6 C7 . . 1.3810(16) no
    C6 H12 . . 0.985 no
    C7 N8 . . 1.452(2) no
    N8 H14 . 5_556 0.942 no
    N8 H13 . 5_556 0.852 no
    N8 H13 . . 0.852 no
    N8 H14 . . 0.942 no
loop_
    _geom_angle_atom_site_label_1
    _geom_angle_atom_site_label_2
    _geom_angle_atom_site_label_3
    _geom_angle_site_symmetry_1
    _geom_angle_site_symmetry_2
    _geom_angle_site_symmetry_3
    _geom_angle
    _geom_angle_publ_flag
    C3 N2 H9 . . . 120.0 no
    C3 N2 H10 . . . 121.5 no
    H9 N2 H10 . . . 118.5 no
    N2 C3 N2 . . 5_556 122.30(16) no
    N2 C3 C4 . . . 118.85(8) no
    C3 C4 C5 . . . 119.75(8) no
    C5 C4 C5 5_556 . . 120.49(16) no
    C4 C5 C6 . . . 119.76(13) no
    C4 C5 H11 . . . 119.5 no
    C6 C5 H11 . . . 120.7 no
    C5 C6 C7 . . . 119.04(13) no
    C5 C6 H12 . . . 122.5 no
    C7 C6 H12 . . . 118.5 no
    C6 C7 N8 . . . 119.05(8) no
    C6 C7 N8 5_556 . . 119.05(8) no
    C7 N8 H14 . . 5_556 112.8 no
    C7 N8 H13 . . 5_556 114.3 no
    H14 N8 H13 5_556 . 5_556 77.2 no
    C7 N8 H13 . . . 114.3 no
    H14 N8 H13 5_556 . . 84.5 no
    H13 N8 H13 5_556 . . 131.5 no
    C7 N8 H14 . . . 112.8 no
    H14 N8 H14 5_556 . . 134.3 no
    H13 N8 H14 5_556 . . 84.5 no
    H13 N8 H14 . . . 77.2 no
loop_
    _geom_torsion_atom_site_label_1
    _geom_torsion_atom_site_label_2
    _geom_torsion_atom_site_label_3
    _geom_torsion_atom_site_label_4
    _geom_torsion_site_symmetry_1
    _geom_torsion_site_symmetry_2
    _geom_torsion_site_symmetry_3
    _geom_torsion_site_symmetry_4
    _geom_torsion
    _geom_torsion_publ_flag
    C(4) C(5) C(6) C(7) . . . . -1.20(10)
                                        no
    C(5) C(4) C(3) N(2) . . . . -40.20(10)
                                         no
    C(5) C(6) C(7) N(8) . . . . -179.40(10)
                                          no
loop_
    _geom_hbond_atom_site_label_D
    _geom_hbond_atom_site_label_H
    _geom_hbond_atom_site_label_A
    _geom_hbond_site_symmetry_A
    _geom_hbond_distance_DH
    _geom_hbond_distance_HA
    _geom_hbond_distance_DA
    _geom_hbond_angle_DHA
    _geom_hbond_publ_flag
    N2 H9 Cl1 4_557 0.90 2.35 3.2247(13) 166 y
    N2 H10 Cl1 . 0.92 2.32 3.2142(13) 162 y
    N8 H13 Cl1 3 0.85 2.26 3.1031(6) 173 y
    N8 H14 Cl1 3_455 0.94 2.20 3.1369(6) 176 y
    C5 H11 Cl1 4_457 1.00 2.70 3.6806(13) 165 y
