# Supplementary material for: 4-Ammonio­benzamidinium dichloride
Source: Acta Crystallogr Sect E Struct Rep Online. 2008 May 3;64(Pt 6):o967–8. doi: 10.1107/S1600536808010179 (PMC2961352; doi:10.1107/S1600536808010179)
Supplement: Supplementary file 2 [file e-64-0o967-Isup2.hkl]

data_I
#  yml27 in P 21/n                         
_audit_creation_date        07-11-22
_audit_creation_method      CRYSTALS 

_cell_length_a                    4.1779(2)
_cell_angle_alpha                 90
_cell_length_b                    20.9388(10)
_cell_angle_beta                  94.920(4)
_cell_length_c                    11.6260(5)
_cell_angle_gamma                 90

# NOTE Fc on scale of Fo,      6.42718
# Status flags: 
#    o - used in refinement 
#    < - excluded by I/sigmaI cutoff 
#    x - excluded for another reason  

loop_
_refln_index_h
_refln_index_k
_refln_index_l
_refln_F_squared_meas
_refln_F_squared_calc
_refln_F_squared_sigma
_refln_observed_status
   2   0   0   629197.94   645756.94    10497.97 o
   4   0   0    13641.57    12940.61      624.41 o
   6   0   0      752.45     1158.58     1007.51 <
   1   1   0   171980.75   178213.11     2612.68 o
   3   1   0     9217.29    10492.68      413.69 o
   5   1   0      225.70      512.00      704.74 <
   2   2   0     7473.36     8936.67      322.53 o
   4   2   0     2620.13     2993.41      429.37 o
   6   2   0     -242.43       10.92      966.23 <
   1   3   0   307724.75   293118.22     5822.10 o
   3   3   0    19728.42    21589.20      622.82 o
   5   3   0      121.05      260.62      674.08 <
   0   4   0   253577.00        0.00     3711.47 x
   2   4   0   130554.00   130504.49     1289.48 o
   4   4   0    25189.64    23918.20      857.15 o
   6   4   0      336.90      623.49     1066.98 <
   1   5   0    50592.80    47057.23      601.98 o
   3   5   0      388.35      467.00      303.83 <
   5   5   0      572.58      854.72      725.83 <
   0   6   0   212339.97   204978.92     4028.99 o
   2   6   0    60745.27    59657.34      948.24 o
   4   6   0     5281.66     5278.24      482.70 o
   6   6   0     -177.13       59.62     1190.46 <
   1   7   0   500519.03   520590.78     7191.63 o
   3   7   0    44255.36    44464.00      945.65 o
   5   7   0      737.10      958.61      769.29 <
   0   8   0    50303.61    50712.47      595.14 o
   2   8   0    17190.33    17261.86      562.55 o
   4   8   0     2104.53     2156.96      527.85 o
   6   8   0     -238.35       42.25     1179.00 <
   1   9   0   188547.02   184351.81     1318.38 o
   3   9   0     9959.24    10076.09      538.09 o
   5   9   0      515.66      583.22      755.96 <
   0  10   0      783.83      116.27      151.52 o
   2  10   0    25812.80    27308.30      722.75 o
   4  10   0     8696.26     8578.99      598.45 o
   1  11   0   318200.19   316668.00     4757.67 o
   3  11   0    26585.60    26986.99      865.38 o
   5  11   0      642.39      978.32      826.46 <
   0  12   0    22189.30    18820.64      495.63 o
   2  12   0     1682.26     2023.24      290.06 o
   4  12   0      -26.92       17.33      576.02 <
   1  13   0    80950.02    82314.39     1043.84 o
   3  13   0    52007.80    49142.26     1253.08 o
   5  13   0     6653.11     6853.09      900.98 o
   0  14   0   189681.75   192301.84     1631.59 o
   2  14   0    32189.26    31845.86      845.72 o
   4  14   0     1554.27     1937.66      673.15 o
   1  15   0     4802.26     5471.62      337.56 o
   3  15   0    23038.10    22214.26      909.79 o
   5  15   0     4503.55     5484.56     1056.15 o
   0  16   0    40427.08    40286.75      825.16 o
   2  16   0    34842.90    34470.39     1004.87 o
   4  16   0    13337.58    12996.91      806.42 o
   1  17   0    53618.21    52995.05     1042.22 o
   3  17   0    12006.88    11554.28      728.71 o
   5  17   0     -121.19      242.21     1248.87 <
   0  18   0    38351.40    34906.19      951.09 o
   2  18   0    17773.12    17530.31      759.68 o
   4  18   0     1361.09     2089.89      891.34 <
   1  19   0      187.55      213.37      433.12 <
   3  19   0     1392.64     1773.01      677.50 o
   5  19   0      499.04      682.32     1375.33 <
   0  20   0    66904.73    58989.93     1317.75 o
   2  20   0    29901.03    28735.94     1045.76 o
   4  20   0     2924.89     3281.27      957.45 o
   1  21   0    51669.27    53442.89     1270.42 o
   3  21   0     5930.12     6441.24      751.44 o
   0  22   0      522.36      688.34      554.71 <
   2  22   0     -171.16       13.31      606.28 <
   4  22   0       37.11      101.88     1047.33 <
   1  23   0    15936.18    15425.90      797.86 o
   3  23   0     2685.73     3599.91      859.59 o
   0  24   0    27143.37    25541.12      972.23 o
   2  24   0    22578.91    21599.91     1044.35 o
   1  25   0     3587.35     3883.96      755.78 o
   3  25   0       95.62      346.19     1066.86 <
   0  26   0      512.52      317.24      777.98 <
   2  26   0      159.72        2.52      850.76 <
   1  27   0    19511.04    18841.40     1001.10 o
   0  28   0    36063.20    31145.38     1341.55 o
   2  28   0     9323.65     9448.79     1110.60 o
   1  29   0     5272.29     5290.89     1123.20 o
   0  30   0     3093.72     3366.54     1278.26 o
  -5   1   1     6108.22     6377.44      637.53 o
  -3   1   1    60672.23    61314.76     1024.09 o
  -1   1   1   569610.00   590672.06     7490.17 o
   1   1   1   186548.83   182172.53     2715.98 o
   3   1   1     4209.56     4648.06      315.27 o
   5   1   1     4495.54     4802.11      680.22 o
  -6   2   1     2490.41     2634.01     1014.97 o
  -4   2   1    43000.04    39254.05     1038.70 o
  -2   2   1    99319.46    99754.37     1040.55 o
   2   2   1     7032.39     5431.63      297.00 o
   4   2   1     1854.77     2051.82      453.36 o
   6   2   1      596.14      882.55     1068.38 <
  -5   3   1       65.06      180.77      667.29 <
  -3   3   1     1365.49     1074.53      277.81 o
  -1   3   1    14664.54    18506.65      324.35 o
   1   3   1    11765.25     8492.91      308.56 o
   3   3   1      785.77      793.61      300.57 o
   5   3   1     3485.62     3387.05      652.22 o
  -6   4   1      -40.34      249.29      978.75 <
  -4   4   1       31.17        3.19      472.79 <
  -2   4   1    16920.75    14951.81      461.08 o
   0   4   1     6175.89     8155.17      187.34 o
   2   4   1       12.99       19.76      208.12 <
   4   4   1     7464.96     7253.35      512.06 o
   6   4   1     2196.00     2315.00     1064.84 o
  -5   5   1    21779.38    20257.40      937.55 o
  -3   5   1   140900.00   132775.80     1590.47 o
  -1   5   1   188858.67   182911.11     2137.09 o
   1   5   1    10102.46     9758.30      326.35 o
   3   5   1      221.39      211.14      325.81 <
   5   5   1       13.00       72.56      720.58 <
  -6   6   1      239.63      541.23     1204.76 <
  -4   6   1     5208.00     4886.74      477.25 o
  -2   6   1    79168.30    82477.10      986.91 o
   0   6   1   242639.77   246224.08     4264.95 o
   2   6   1      479.22      575.14      212.75 o
   4   6   1    15722.71    14372.91      705.54 o
   6   6   1     1939.21     2596.76     1237.79 <
  -5   7   1        4.01       73.80      711.22 <
  -3   7   1      351.73      500.62      313.36 <
  -1   7   1    31619.13    31431.88      466.21 o
   1   7   1     5010.48     4692.71      258.43 o
   3   7   1      148.08       69.64      358.70 <
   5   7   1      126.43      283.92      762.12 <
  -4   8   1    21528.42    20731.24      832.87 o
  -2   8   1   105615.99   103525.38     1325.61 o
   0   8   1   176103.33   164340.80     2379.71 o
   2   8   1      307.58      362.53      255.59 <
   4   8   1     5719.28     6077.21      515.87 o
   6   8   1      432.83     1285.43     1140.65 <
  -5   9   1     7444.43     6894.39      783.77 o
  -3   9   1    34237.78    34394.71      906.82 o
  -1   9   1     8711.64    10356.41      293.17 o
   1   9   1     8302.63     5937.34      328.24 o
   3   9   1     3141.64     3042.22      386.78 o
   5   9   1     2635.22     2666.78      752.21 o
  -4  10   1     1510.52     1505.20      530.08 o
  -2  10   1     3428.59     3655.30      279.40 o
   0  10   1    29301.61    27520.91      548.03 o
   2  10   1     5754.33     5319.85      403.40 o
   4  10   1      -87.90        0.30      574.52 <
  -5  11   1     3771.09     4094.80      810.76 o
  -3  11   1    10855.52    10807.38      582.71 o
  -1  11   1    10825.38    11845.02      359.47 o
   1  11   1    16948.18    16605.58      525.95 o
   3  11   1      693.15      974.05      427.28 <
   5  11   1      -15.42      229.54      877.23 <
  -4  12   1    21788.12    20706.43      893.39 o
  -2  12   1    64493.17    63678.82     1032.70 o
   0  12   1    27061.91    27364.32      579.04 o
   2  12   1      549.06      456.87      313.45 <
   4  12   1     4539.13     4829.78      647.89 o
  -5  13   1     2662.83     2574.64      858.70 o
  -3  13   1    28059.30    26674.38      936.68 o
  -1  13   1    69010.96    66934.08      967.24 o
   1  13   1     8131.65     8181.69      407.26 o
   3  13   1     1839.26     1991.16      466.52 o
   5  13   1      814.22      875.90      974.65 <
  -4  14   1     8674.43     9207.15      676.99 o
  -2  14   1    35965.19    35667.86      882.26 o
   0  14   1    21420.18    19860.66      581.70 o
   2  14   1     1351.79     1860.34      384.27 o
   4  14   1      992.29     1164.63      710.23 <
  -5  15   1      523.41      599.48      987.71 <
  -3  15   1     2731.88     2946.26      503.92 o
  -1  15   1    24630.60    25443.50      649.37 o
   1  15   1     5824.89     6366.20      392.07 o
   3  15   1    14550.14    14217.64      746.40 o
   5  15   1    11780.95    10830.54      954.09 o
  -4  16   1    35963.70    33179.90     1265.00 o
  -2  16   1    54095.34    51864.34     1187.35 o
   0  16   1     1246.39     1452.42      317.82 o
   2  16   1      128.54      207.37      436.44 <
   4  16   1      912.18     1392.27      771.60 <
  -5  17   1      -52.33      350.87     1152.00 <
  -3  17   1     3712.95     4088.29      579.21 o
  -1  17   1      988.80      784.73      348.33 o
   1  17   1     5057.46     5790.04      402.88 o
   3  17   1      825.56      952.81      606.98 <
   5  17   1     2166.65     2244.23     1183.76 <
  -4  18   1     2221.16     2665.23      803.17 o
  -2  18   1     6061.64     6424.43      513.70 o
   0  18   1    22960.38    26032.76      722.66 o
   2  18   1     8950.14    10628.66      599.46 o
   4  18   1      103.50      367.46      891.48 <
  -5  19   1     2254.27     2786.38     1352.01 <
  -3  19   1    26839.20    24816.74     1076.71 o
  -1  19   1    13699.94    11411.80      650.99 o
   1  19   1     2032.35     3992.45      427.90 o
   3  19   1     6508.66     6733.83      647.28 o
   5  19   1     1762.35     1558.27     1381.11 <
  -4  20   1     1221.52     1465.32     1025.37 <
  -2  20   1    13241.12    13915.33      735.54 o
   0  20   1    24615.08    30034.11      823.08 o
   2  20   1     1063.22     1960.13      591.45 <
   4  20   1     1783.28     1619.70      987.70 <
  -3  21   1     2701.75     3250.19      799.63 o
  -1  21   1    15258.30    14972.51      725.67 o
   1  21   1     6647.98     8220.07      550.67 o
   3  21   1      -73.36       21.38      752.64 <
  -4  22   1     6622.02     6680.46     1083.54 o
  -2  22   1    22332.24    21718.96      966.74 o
   0  22   1    11450.02    11085.09      640.65 o
   2  22   1     -118.50       12.79      707.76 <
   4  22   1     1366.63     1324.11     1092.92 <
  -3  23   1     5229.20     5104.40      854.73 o
  -1  23   1     1765.18     1965.36      648.11 o
   1  23   1     -113.77       45.03      657.43 <
   3  23   1      144.19      201.40      820.14 <
  -2  24   1       80.30        6.25      802.73 <
   0  24   1     -140.77        1.52      621.42 <
   2  24   1     -119.14      112.50      803.28 <
  -3  25   1     6238.36     6016.45     1117.25 o
  -1  25   1     3607.30     3511.85      771.84 o
   1  25   1      511.09      949.01      785.74 <
   3  25   1      -64.88      194.38     1112.82 <
  -2  26   1     7553.06     7828.19      874.22 o
   0  26   1     5671.22     5934.71      766.71 o
   2  26   1      111.99      310.87      909.09 <
  -1  27   1     2241.88     2751.71      915.28 o
   1  27   1      -92.83       51.84      931.57 <
  -2  28   1     3599.54     3718.30     1080.67 o
   0  28   1     -234.64       26.63      970.93 <
   2  28   1      974.51     1361.93     1142.24 <
  -1  29   1    21463.36    21047.59     1116.82 o
   1  29   1    19464.70    17427.65     1111.50 o
   0  30   1    12071.15    11331.62     1198.14 o
  -6   0   2     8101.19     7922.92      933.72 o
  -4   0   2    11182.33    11494.21      559.77 o
  -2   0   2    16303.47    16473.79      428.82 o
   2   0   2     1951.81      508.05      183.33 o
   4   0   2    15875.27    15534.52      690.30 o
   6   0   2      650.94     1538.40     1039.84 <
  -5   1   2      159.69      292.75      616.05 <
  -3   1   2      -35.79        1.55      270.52 <
  -1   1   2   169004.25   166651.84     2170.40 o
   1   1   2   973360.38  1052880.38     9019.01 o
   3   1   2   127886.87   121063.09     1453.21 o
   5   1   2     6145.40     5890.29      690.12 o
  -6   2   2      374.83      383.97      942.81 <
  -4   2   2     1705.55     1797.06      422.53 o
  -2   2   2    49494.61    50663.58      715.38 o
   0   2   2   104749.34   191504.88     1449.05 x
   2   2   2   219646.48   214925.78     1440.71 o
   4   2   2     9272.63     9211.57      555.20 o
   6   2   2      191.53       48.13     1104.63 <
  -5   3   2      952.59     1268.09      701.35 <
  -3   3   2    20689.07    19065.00      609.77 o
  -1   3   2   320356.97   326528.19     5478.02 o
   1   3   2    64174.40    65008.18      603.40 o
   3   3   2    35789.85    34710.25      846.25 o
   5   3   2    14415.02    13675.31      799.72 o
  -6   4   2      523.93     1098.68     1057.73 <
  -4   4   2     5802.62     5398.03      469.99 o
  -2   4   2      168.68        3.69      174.58 <
   0   4   2   108168.00    99981.00      819.91 o
   2   4   2    80404.52    81069.08     1020.68 o
   4   4   2    11809.57    11255.32      619.80 o
   6   4   2      246.72      428.47     1168.00 <
  -5   5   2      -15.48        3.02      727.71 <
  -3   5   2      264.82      598.62      306.05 <
  -1   5   2     3129.04     3009.69      199.02 o
   1   5   2    20643.30    21789.84      481.56 o
   3   5   2    10265.06    10410.25      500.64 o
   5   5   2     1078.79     1446.14      747.12 <
  -6   6   2      339.70      453.65     1124.15 <
  -4   6   2      336.07      433.53      457.40 <
  -2   6   2     5615.60     6017.03      294.75 o
   0   6   2   111537.80   111900.62      927.50 o
   2   6   2    70758.14    72157.42     1022.83 o
   4   6   2    17657.05    17119.69      753.90 o
   6   6   2      963.66     1693.25     1174.72 <
  -5   7   2     1697.93     2130.08      757.82 o
  -3   7   2     3641.28     3940.35      347.24 o
  -1   7   2     2356.31     2672.78      188.27 o
   1   7   2   171895.02   177021.34     1448.63 o
   3   7   2    89544.35    87413.14     1399.66 o
   5   7   2    10792.43    10244.21      764.92 o
  -4   8   2      368.15      531.30      475.96 <
  -2   8   2     7393.88     7888.88      353.11 o
   0   8   2    24848.60    24295.34      495.02 o
   2   8   2     9885.56     9930.11      451.18 o
   4   8   2     3859.19     4118.83      543.44 o
  -5   9   2      524.19      780.60      792.62 <
  -3   9   2      852.60      999.85      342.41 o
  -1   9   2     1912.81     1417.28      167.98 o
   1   9   2      137.11      257.15      230.60 <
   3   9   2     8398.62     8070.05      501.16 o
   5   9   2     1235.44     1481.63      821.75 <
  -4  10   2      -60.00        1.36      482.43 <
  -2  10   2    33775.84    32468.53      722.65 o
   0  10   2   290082.62   282454.44     3383.15 o
   2  10   2   168031.98   164949.30     1824.52 o
   4  10   2    29569.51    28138.37     1011.78 o
  -5  11   2     3878.68     4079.96      772.41 o
  -3  11   2      179.20      235.51      408.14 <
  -1  11   2     1764.52     2262.10      199.62 o
   1  11   2      774.16      227.68      251.11 o
   3  11   2     2991.00     2935.26      438.00 o
   5  11   2     2716.89     2657.01      910.57 o
  -4  12   2     1584.66     1710.57      571.83 o
  -2  12   2    21573.03    21356.12      668.30 o
   0  12   2     4282.21     3906.59      283.41 o
   2  12   2    43515.02    40116.18     1007.92 o
   4  12   2      700.66      986.57      639.87 <
  -5  13   2     1718.91     2079.73      923.45 <
  -3  13   2    18198.85    17993.82      772.72 o
  -1  13   2      444.36      346.59      227.27 o
   1  13   2   101535.29    98657.82     1357.78 o
   3  13   2    40876.59    38994.10     1127.26 o
   5  13   2      417.39      830.81      988.80 <
  -4  14   2     1692.01     2281.93      704.42 o
  -2  14   2    38904.47    39098.19      935.02 o
   0  14   2    68155.91    68076.80     1070.02 o
   2  14   2    71451.63    71203.86     1353.55 o
   4  14   2    43823.30    41480.61     1316.80 o
  -5  15   2     2953.65     3128.96      974.92 o
  -3  15   2    18417.05    18294.01      821.19 o
  -1  15   2     3361.88     4239.44      296.55 o
   1  15   2     1955.34     2119.83      314.75 o
   3  15   2      -73.02       11.50      527.74 <
   5  15   2     1728.40     1914.39      989.74 <
  -4  16   2     3509.66     4308.21      753.56 o
  -2  16   2     7659.26     8597.11      511.35 o
   0  16   2     3246.61     3397.78      338.89 o
   2  16   2    18659.90    18622.34      761.12 o
   4  16   2     1367.80     1631.74      763.99 <
  -5  17   2      146.16      363.08     1186.64 <
  -3  17   2     4309.65     4977.29      575.33 o
  -1  17   2    39171.42    39060.88      887.31 o
   1  17   2    33624.41    31870.60      891.14 o
   3  17   2    17328.88    16396.03      855.81 o
   5  17   2     5189.52     5901.37     1126.92 o
  -4  18   2     1569.82     1755.28      850.47 <
  -2  18   2       63.16       37.82      480.40 <
   0  18   2    13034.00    13701.98      572.58 o
   2  18   2    21496.87    21500.95      858.14 o
   4  18   2     4834.64     4914.84      811.60 o
  -3  19   2      955.92     1317.57      702.31 <
  -1  19   2     4412.05     5048.10      452.96 o
   1  19   2       74.43       93.26      446.00 <
   3  19   2       79.42      154.18      739.12 <
  -4  20   2      285.29      510.66      900.33 <
  -2  20   2      -83.86       28.45      551.95 <
   0  20   2    17179.02    18760.60      712.02 o
   2  20   2    41204.28    39074.99     1210.55 o
   4  20   2    11458.80    10814.59      953.11 o
  -3  21   2       14.64      175.46      711.58 <
  -1  21   2     2831.97     2993.40      523.14 o
   1  21   2    20100.33    18858.64      803.67 o
   3  21   2    17424.50    16626.29      962.97 o
  -4  22   2       25.16      109.67     1113.17 <
  -2  22   2      185.11      234.08      626.67 <
   0  22   2     1178.98     1502.61      513.13 o
   2  22   2      -67.20       80.79      665.58 <
   4  22   2      -27.72       17.24     1095.15 <
  -3  23   2      244.06      403.03      913.18 <
  -1  23   2     3885.18     3824.75      585.14 o
   1  23   2     9847.91    10318.23      673.61 o
   3  23   2     6924.56     7065.36      841.57 o
  -2  24   2       99.99       77.19      730.91 <
   0  24   2     8849.15     8705.01      641.44 o
   2  24   2     7094.04     7267.50      799.13 o
  -3  25   2     1351.35     1837.52      933.64 <
  -1  25   2     6768.66     7003.78      747.01 o
   1  25   2    10152.58    10569.64      737.00 o
   3  25   2     8506.48     8725.07     1108.93 o
  -2  26   2    13581.22    12860.34      925.82 o
   0  26   2     5703.19     5958.20      755.61 o
   2  26   2      396.31      713.23      980.13 <
  -1  27   2       25.36       80.86      911.85 <
   1  27   2    18778.87    16658.43     1007.99 o
  -2  28   2     -244.28      166.63     1155.53 <
   0  28   2      239.29      578.58      924.82 <
   2  28   2     1587.47     1611.52     1067.76 <
  -1  29   2      746.55     1249.72     1112.55 <
   1  29   2     1031.05     1952.10     1219.72 <
   0  30   2     4271.75     4707.55     1073.67 o
  -5   1   3      467.40      583.41      701.05 <
  -3   1   3    16976.88    15167.36      539.97 o
  -1   1   3   214181.73   214541.44     2620.20 o
   1   1   3   270706.16   286600.25     5123.72 o
   3   1   3    22824.77    23679.75      644.62 o
   5   1   3      252.69      398.55      697.69 <
  -6   2   3      801.32     1075.13     1054.73 <
  -4   2   3    20932.86    20246.10      754.98 o
  -2   2   3   129037.78   136199.89     1181.26 o
   0   2   3   321400.00   313058.75     5293.29 o
   2   2   3   140139.41   139643.33     1166.01 o
   4   2   3     8327.29     8351.63      546.65 o
  -5   3   3      184.39      480.88      703.30 <
  -3   3   3    48284.50    45241.69      907.64 o
  -1   3   3   269925.47   267960.59     4611.94 o
   1   3   3     3397.23     4782.41      184.01 o
   3   3   3      539.30      499.03      328.50 <
   5   3   3      438.48      577.50      717.36 <
  -6   4   3       26.77      162.33     1040.45 <
  -4   4   3    20249.37    18739.02      755.97 o
  -2   4   3   271815.47   265143.47     2520.30 o
   0   4   3   249765.98   248631.48     4531.53 o
   2   4   3     2989.57     3851.82      217.14 o
   4   4   3     2202.50     2498.02      505.57 o
  -5   5   3     2028.10     2237.18      747.60 o
  -3   5   3    16792.77    18251.09      604.24 o
  -1   5   3    88671.48    97515.41      886.88 o
   1   5   3   147291.00   155172.86     1305.79 o
   3   5   3    20561.83    20734.93      683.40 o
   5   5   3     -213.24       49.38      746.59 <
  -4   6   3     6099.23     6141.89      483.91 o
  -2   6   3    81869.35    78373.72     1037.43 o
   0   6   3   259621.25   256786.59     4348.33 o
   2   6   3    94496.16    93218.48     1110.01 o
   4   6   3     5735.67     6204.65      519.14 o
   6   6   3      121.01      167.44     1353.09 <
  -5   7   3       -2.50      103.69      789.40 <
  -3   7   3     1642.68     1886.46      339.81 o
  -1   7   3     4989.24     4533.23      258.15 o
   1   7   3     6089.85     5246.60      339.89 o
   3   7   3     1471.10     1674.97      353.53 o
   5   7   3      258.82      290.62      806.21 <
  -4   8   3     7530.30     7199.21      554.28 o
  -2   8   3    57741.15    60116.87      943.38 o
   0   8   3   280021.00   287972.62     3655.30 o
   2   8   3    96321.56    96374.57     1218.16 o
   4   8   3     5345.52     5974.23      556.63 o
  -5   9   3     4025.19     4031.09      800.89 o
  -3   9   3    54704.39    52944.94     1130.30 o
  -1   9   3   175577.42   176256.73     2246.01 o
   1   9   3   122439.51   126792.05     1365.07 o
   3   9   3    25269.00    24608.18      813.82 o
   5   9   3      444.64      807.19      857.93 <
  -4  10   3      -23.36       99.47      496.32 <
  -2  10   3     6505.93     7284.19      375.60 o
   0  10   3     1570.60     1681.76      223.49 o
   2  10   3     7628.23     7245.17      454.59 o
   4  10   3     1311.64     1602.14      599.46 o
  -5  11   3      736.70     1033.57      864.26 <
  -3  11   3    30484.77    30275.86      899.29 o
  -1  11   3    77736.63    78893.65      976.11 o
   1  11   3     6797.10     8085.41      399.56 o
   3  11   3      258.23      206.32      476.34 <
   5  11   3     -139.25       36.28      941.46 <
  -4  12   3     9732.76     9279.84      668.99 o
  -2  12   3    73883.81    72633.46     1181.44 o
   0  12   3   179866.20   180853.73     1637.96 o
   2  12   3    68464.16    67929.15     1263.29 o
   4  12   3     5806.53     5977.91      673.98 o
  -5  13   3      -49.30      154.97      918.76 <
  -3  13   3     1725.02     1889.82      475.02 o
  -1  13   3    14756.47    15302.05      515.41 o
   1  13   3    51071.78    52205.50     1005.07 o
   3  13   3    10463.67    10609.34      639.35 o
   5  13   3     -151.60       63.17     1076.49 <
  -4  14   3      -15.44        4.13      672.51 <
  -2  14   3     1986.51     2175.74      351.16 o
   0  14   3     1939.72     2281.86      274.23 o
   2  14   3    10657.10    10926.67      591.75 o
   4  14   3      246.19      333.99      750.85 <
  -5  15   3     2711.45     2890.20     1070.17 o
  -3  15   3    60567.17    57165.30     1425.34 o
  -1  15   3   194462.42   195947.88     1893.69 o
   1  15   3   128367.70   130222.73     1664.98 o
   3  15   3    28146.30    27488.06     1016.89 o
   5  15   3     2792.99     3768.57     1017.53 o
  -4  16   3     1430.92     1610.74      764.78 <
  -2  16   3     4210.80     4179.66      413.97 o
   0  16   3    18103.16    16853.87      629.08 o
   2  16   3    10785.10    10914.52      618.26 o
   4  16   3      -92.25        1.57      876.85 <
  -5  17   3       47.81      241.83     1181.76 <
  -3  17   3     4347.87     5048.41      549.45 o
  -1  17   3    14066.90    15816.50      612.67 o
   1  17   3      415.74      674.13      369.17 <
   3  17   3     2390.21     2841.94      626.49 o
  -4  18   3     4516.43     4890.76      809.40 o
  -2  18   3    63298.68    61123.41     1389.01 o
   0  18   3    28991.30    26548.57      832.39 o
   2  18   3      110.99      329.27      566.34 <
   4  18   3      -87.29        4.58      906.22 <
  -5  19   3     3204.33     3190.47     1389.19 o
  -3  19   3    12160.05    12415.86      781.56 o
  -1  19   3    50714.20    50542.51     1158.53 o
   1  19   3   108819.25   108616.77     1693.16 o
   3  19   3    36295.78    34861.12     1247.92 o
  -4  20   3       22.04       28.98     1024.75 <
  -2  20   3     3591.86     3884.68      565.65 o
   0  20   3     7271.47     6714.51      494.89 o
   2  20   3      492.22      488.80      636.97 <
   4  20   3      -50.01      139.31     1025.77 <
  -3  21   3     1485.79     1905.02      702.39 o
  -1  21   3    10623.84    10117.92      634.56 o
   1  21   3    12038.46    10960.60      662.57 o
   3  21   3     2518.80     2824.33      814.76 o
  -4  22   3     3361.61     3778.56     1111.17 o
  -2  22   3    20884.37    19345.29      969.04 o
   0  22   3    43311.51    41031.59     1174.64 o
   2  22   3    23923.77    24655.96     1035.81 o
   4  22   3     1352.92     2096.93     1194.77 <
  -3  23   3     5964.81     6700.57      827.72 o
  -1  23   3    19007.46    19041.82      862.81 o
   1  23   3     5724.44     6249.15      678.01 o
   3  23   3       30.85      293.72      957.25 <
  -2  24   3       81.89      154.44      839.33 <
   0  24   3      -53.27      112.42      660.37 <
   2  24   3      -71.57      196.84      817.76 <
  -3  25   3     6653.39     7606.05     1076.94 o
  -1  25   3    17936.10    17325.18      906.21 o
   1  25   3     7806.41     7658.36      785.63 o
   3  25   3      805.94     1081.92     1168.60 <
  -2  26   3    16084.53    15465.32      959.79 o
   0  26   3    33318.54    30024.29     1200.19 o
   2  26   3    13711.73    13877.38      982.65 o
  -1  27   3     -151.13        9.19      953.65 <
   1  27   3     2071.63     2364.09      991.21 o
  -2  28   3      642.01     1025.31     1173.81 <
   0  28   3    11275.60    10699.54      953.31 o
   2  28   3    19285.70    18406.69     1201.02 o
  -1  29   3     8279.57     8012.37     1094.38 o
   1  29   3     -190.47      573.13     1167.05 <
   0  30   3    12795.70    12017.99     1285.47 o
  -1  31   3      355.66      734.09     1453.68 <
  -6   0   4       -4.11      161.71      947.56 <
  -4   0   4       -8.59      142.96      478.85 <
  -2   0   4    31013.74    33562.66      612.07 o
   0   0   4    91406.30    87779.45      910.66 o
   2   0   4    95125.07    86059.37     1033.42 o
   4   0   4    73298.23    68152.88     1446.17 o
  -5   1   4    22776.70    20811.47     1027.98 o
  -3   1   4    48375.45    46485.10      879.74 o
  -1   1   4    12387.69    12066.32      326.05 o
   1   1   4    33147.26    29882.51      497.53 o
   3   1   4    27489.27    25351.83      719.51 o
   5   1   4      243.54      414.28      772.90 <
  -6   2   4     1363.36     1781.83     1101.99 <
  -4   2   4     4737.63     4319.71      427.96 o
  -2   2   4      452.80      202.96      192.20 o
   0   2   4    10469.12    10324.89      292.61 o
   2   2   4    63627.08    57165.17      854.18 o
   4   2   4     3634.44     4165.98      517.71 o
  -5   3   4     4452.06     5791.10      743.34 o
  -3   3   4    73579.73    70214.45     1081.06 o
  -1   3   4   180656.12   171631.70     1320.42 o
   1   3   4      863.97      600.64      162.46 o
   3   3   4    31264.72    29791.58      810.20 o
   5   3   4     4612.10     4698.31      769.40 o
  -4   4   4    18285.66    17672.63      743.07 o
  -2   4   4    10717.95    13370.47      376.34 o
   0   4   4    26478.67    23866.33      471.14 o
   2   4   4    18546.05    17844.57      489.94 o
   4   4   4     7475.00     7817.58      543.59 o
  -5   5   4       41.02        4.19      779.91 <
  -3   5   4      256.78      198.59      321.50 <
  -1   5   4    41582.11    39211.71      679.63 o
   1   5   4    47513.65    42743.69      765.68 o
   3   5   4      267.15      390.55      360.99 <
   5   5   4      130.55       63.68      829.01 <
  -4   6   4    11111.56    10959.15      627.49 o
  -2   6   4    35591.46    35018.52      716.48 o
   0   6   4    17598.36    17486.75      432.91 o
   2   6   4     1747.82     1890.02      241.88 o
   4   6   4     3366.20     3821.14      517.72 o
  -5   7   4     5739.10     5986.56      736.22 o
  -3   7   4    27469.79    26562.86      770.91 o
  -1   7   4    74025.30    73263.48      889.33 o
   1   7   4    27649.83    25644.04      656.69 o
   3   7   4     3510.37     3823.24      395.66 o
   5   7   4     6121.44     5914.13      842.32 o
  -4   8   4     5587.58     5727.28      520.25 o
  -2   8   4    11877.50    12140.38      468.37 o
   0   8   4      171.12       13.04      201.75 <
   2   8   4     7496.21     7526.18      405.17 o
   4   8   4     3241.83     3760.18      569.26 o
  -5   9   4      -52.29       60.93      796.81 <
  -3   9   4      742.96      833.00      360.79 o
  -1   9   4     4639.16     5411.90      281.14 o
   1   9   4     4001.63     3920.55      309.97 o
   3   9   4     2690.62     3309.20      450.64 o
   5   9   4     1546.99     1961.35      904.73 <
  -4  10   4    39954.06    37259.76     1183.92 o
  -2  10   4    67988.54    64620.41     1111.63 o
   0  10   4     5996.62     6374.91      332.42 o
   2  10   4       65.13       47.18      257.59 <
   4  10   4      409.20      353.04      646.77 <
  -5  11   4      -59.46      206.60      901.73 <
  -3  11   4    10792.88     9699.76      589.15 o
  -1  11   4    17361.23    20008.06      523.13 o
   1  11   4    14185.35    13182.18      551.65 o
   3  11   4    45089.71    42183.64     1157.25 o
   5  11   4     7579.07     7882.07      878.00 o
  -4  12   4      222.60      239.57      685.37 <
  -2  12   4     4155.90     4766.42      353.80 o
   0  12   4      563.52      398.71      282.63 o
   2  12   4    26254.78    24787.98      840.33 o
   4  12   4     2734.03     3469.57      668.08 o
  -5  13   4     4846.01     5281.39      932.49 o
  -3  13   4     3257.38     3929.66      473.00 o
  -1  13   4     1674.31     2359.28      288.03 o
   1  13   4       46.99       30.66      321.66 <
   3  13   4       15.88        2.34      491.26 <
   5  13   4     2315.40     2499.76     1065.90 o
  -4  14   4    16473.12    15205.65      872.61 o
  -2  14   4   118826.70   115809.30     1624.71 o
   0  14   4   129166.16   133624.31     1573.45 o
   2  14   4      958.35     1543.83      449.68 o
   4  14   4     4251.39     3889.10      789.30 o
  -5  15   4      329.91      548.20     1124.84 <
  -3  15   4       99.53      353.20      549.31 <
  -1  15   4    37297.88    38812.21      876.96 o
   1  15   4    34061.23    34225.67      914.54 o
   3  15   4     4288.26     4921.13      548.21 o
   5  15   4     2035.02     2296.02     1269.33 <
  -4  16   4      738.87     1070.90      826.09 <
  -2  16   4     1245.15     1561.95      468.80 o
   0  16   4     2392.86     2573.86      358.69 o
   2  16   4       31.30        1.12      503.47 <
   4  16   4      698.31      895.88      869.93 <
  -5  17   4     4234.46     4015.05     1080.66 o
  -3  17   4    31488.92    28869.76     1093.91 o
  -1  17   4    27474.67    26854.18      842.05 o
   1  17   4     1495.30     2132.76      428.15 o
   3  17   4    10053.90    10346.60      711.86 o
  -4  18   4     3828.73     3689.85      849.20 o
  -2  18   4     6841.96     7380.14      533.87 o
   0  18   4     2674.42     2639.48      411.92 o
   2  18   4      434.07      467.30      576.04 <
   4  18   4     1582.88     1946.27      946.27 <
  -3  19   4      227.81      658.39      627.86 <
  -1  19   4       79.70       13.53      481.53 <
   1  19   4     2424.05     2860.99      466.97 o
   3  19   4      477.59      769.58      737.08 <
  -4  20   4     5037.71     5680.67      982.34 o
  -2  20   4     9623.12    10358.63      665.82 o
   0  20   4     8104.62     8046.41      532.30 o
   2  20   4      413.17      752.35      583.91 <
   4  20   4      468.08      789.38     1146.17 <
  -3  21   4     7212.39     6836.84      744.46 o
  -1  21   4    13413.10    12837.97      714.59 o
   1  21   4      962.65     1461.37      531.47 <
   3  21   4     2210.37     2744.77      836.67 o
  -4  22   4      725.72      919.97     1163.30 <
  -2  22   4      347.69      543.78      736.75 <
   0  22   4     1766.38     2204.68      603.63 o
   2  22   4     3450.09     3310.31      739.64 o
   4  22   4      130.09      437.28     1247.51 <
  -3  23   4     3889.48     4168.29      858.99 o
  -1  23   4     4865.62     4583.15      659.82 o
   1  23   4      542.91      720.62      676.65 <
   3  23   4       78.14      148.74      995.26 <
  -2  24   4     1779.00     2153.02      858.66 o
   0  24   4     1732.55     1782.55      753.01 o
   2  24   4     6963.36     7298.71      853.31 o
  -3  25   4     8776.03     8236.74     1012.05 o
  -1  25   4    22363.06    19806.34     1035.77 o
   1  25   4     5319.06     5340.98      830.67 o
   3  25   4     -111.66        6.46     1125.09 <
  -2  26   4     9570.73     9568.18     1022.41 o
   0  26   4     4569.04     4575.17      831.67 o
   2  26   4     -138.07        1.71     1027.95 <
  -1  27   4      -55.39      299.83      848.69 <
   1  27   4      478.44      793.06     1079.79 <
  -2  28   4     4618.38     4451.99     1081.04 o
   0  28   4     1483.85     1632.75     1018.83 <
   2  28   4     1985.09     1974.69     1214.58 <
  -1  29   4     -103.61      113.60     1247.53 <
   1  29   4      -49.64      388.99     1263.54 <
   0  30   4      151.50      285.05     1416.75 <
  -5   1   5     -187.24       69.72      691.32 <
  -3   1   5     4200.42     4003.11      315.95 o
  -1   1   5     4003.97     4444.28      228.07 o
   1   1   5    32080.29    36184.96      622.98 o
   3   1   5    58289.02    55437.79     1051.44 o
   5   1   5    10833.83    10288.51      811.90 o
  -4   2   5     2917.94     3432.27      460.31 o
  -2   2   5    27188.44    26443.04      597.21 o
   0   2   5   321117.00   327755.19     5038.70 o
   2   2   5   115872.72   118774.28     1240.84 o
   4   2   5    12472.34    12304.57      665.64 o
  -5   3   5       76.33        1.10      761.76 <
  -3   3   5       10.93       21.11      295.66 <
  -1   3   5      448.70     1066.27      179.68 o
   1   3   5    14745.99    15530.97      442.13 o
   3   3   5    13530.26    13040.62      563.71 o
   5   3   5      734.14      925.73      849.74 <
  -4   4   5      -20.53      121.15      473.71 <
  -2   4   5      293.45       73.91      215.06 <
   0   4   5     2665.43     3550.35      201.15 o
   2   4   5    19259.00    19639.74      540.26 o
   4   4   5     4693.29     5313.48      577.77 o
  -5   5   5      628.79      834.22      763.98 <
  -3   5   5     4236.96     4111.38      359.93 o
  -1   5   5   264700.91   258144.72     1800.60 o
   1   5   5   362363.44   362231.69     4090.23 o
   3   5   5    71737.85    68602.29     1273.93 o
   5   5   5     9093.10     8688.41      821.01 o
  -4   6   5      -33.36       32.15      530.58 <
  -2   6   5      268.34      238.05      257.47 <
   0   6   5     6086.71     2919.06      290.04 o
   2   6   5    18643.46    21407.33      553.28 o
   4   6   5    14207.42    14096.50      746.34 o
  -5   7   5     -123.95       18.08      799.16 <
  -3   7   5      389.87      413.67      360.37 <
  -1   7   5     1239.48      828.89      221.20 o
   1   7   5     1169.72     1454.42      228.79 o
   3   7   5     1333.98     1727.39      391.49 o
   5   7   5      249.74      321.40      859.61 <
  -4   8   5      120.95      169.26      560.63 <
  -2   8   5     6821.52     7335.97      380.95 o
   0   8   5    22460.02    24712.27      547.97 o
   2   8   5    47822.68    47974.04      943.09 o
   4   8   5    25350.76    23882.99      965.35 o
  -5   9   5     2411.93     2775.42      794.50 o
  -3   9   5      -14.71       10.63      409.32 <
  -1   9   5    58866.22    61357.97      902.22 o
   1   9   5   131916.00   132656.83     1450.48 o
   3   9   5    28227.45    26745.57      904.82 o
   5   9   5     1754.43     1736.51      986.36 <
  -4  10   5       54.52      255.01      587.98 <
  -2  10   5     1601.60     1711.86      305.70 o
   0  10   5    16666.43    16074.22      547.80 o
   2  10   5    17634.75    16917.14      650.07 o
   4  10   5     3581.24     4117.67      654.13 o
  -5  11   5      -77.39        0.16      851.61 <
  -3  11   5     1375.32     1545.95      431.26 o
  -1  11   5    40510.90    38160.93      810.99 o
   1  11   5    79902.85    80085.66     1292.89 o
   3  11   5    30139.32    28740.92      975.18 o
   5  11   5     3575.46     3525.92     1108.63 o
  -4  12   5       69.50      175.00      643.10 <
  -2  12   5     8593.92     9050.45      482.88 o
   0  12   5    68926.55    71070.06     1137.48 o
   2  12   5    66627.37    65431.19     1319.69 o
   4  12   5    15537.62    14796.86      845.78 o
  -5  13   5       20.49      152.64     1005.65 <
  -3  13   5       37.79       82.95      510.25 <
  -1  13   5     3941.69     4179.78      337.78 o
   1  13   5     9866.73    10527.83      527.47 o
   3  13   5    10873.56    11041.45      660.21 o
   5  13   5     2143.11     2560.17     1206.32 <
  -4  14   5       49.60      253.55      736.00 <
  -2  14   5     5795.62     6071.11      439.96 o
   0  14   5    17573.32    17819.26      642.62 o
   2  14   5     8132.92     8663.96      552.87 o
   4  14   5     2417.03     2848.93      805.15 o
  -5  15   5      109.20      271.94     1059.62 <
  -3  15   5     -108.04        5.56      556.60 <
  -1  15   5     1346.04     1667.15      369.90 o
   1  15   5     2023.46     2194.03      422.18 o
   3  15   5    19720.16    18459.25      892.52 o
   5  15   5     1787.86     2763.83     1211.28 <
  -4  16   5      518.80      609.50      877.30 <
  -2  16   5    29354.58    29377.77      932.04 o
   0  16   5   186301.02   186281.14     2062.39 o
   2  16   5    73894.88    72989.34     1534.43 o
   4  16   5     6352.32     6598.19      919.10 o
  -5  17   5      -60.11       61.67     1206.56 <
  -3  17   5      -96.74       93.83      583.36 <
  -1  17   5    12293.56    12453.19      604.48 o
   1  17   5     2305.69     2671.08      456.48 o
   3  17   5     1015.94     1260.86      661.82 <
  -4  18   5     1308.42     1664.36      936.38 <
  -2  18   5     4981.94     5163.69      509.13 o
   0  18   5    22686.30    21551.15      794.38 o
   2  18   5    44794.79    42433.62     1270.57 o
   4  18   5    14401.55    14205.40     1060.19 o
  -3  19   5      682.24     1006.86      684.60 <
  -1  19   5    13533.05    13619.00      684.30 o
   1  19   5    26432.40    25457.93      937.22 o
   3  19   5     4793.42     5118.71      767.28 o
  -4  20   5       18.88      738.59     1049.10 <
  -2  20   5       96.63      399.81      613.47 <
   0  20   5      -31.04       30.77      512.81 <
   2  20   5     6406.36     7093.98      671.15 o
   4  20   5     6038.05     6192.52     1129.67 o
  -3  21   5     1122.39     1181.46      772.50 <
  -1  21   5      -86.64       54.80      610.38 <
   1  21   5      754.80      747.55      592.84 <
   3  21   5     4988.85     5349.75      895.04 o
  -4  22   5     -134.56       44.18     1218.13 <
  -2  22   5     2506.21     2665.44      744.67 o
   0  22   5    16173.02    15849.47      787.21 o
   2  22   5    18721.60    17396.43      939.28 o
   4  22   5     4887.33     5304.71     1232.56 o
  -3  23   5     -189.17       59.67     1052.64 <
  -1  23   5    12766.66    12700.10      775.77 o
   1  23   5    28444.42    26936.19     1071.31 o
   3  23   5     7426.79     7753.54      990.16 o
  -2  24   5      563.71      846.22      812.17 <
   0  24   5      654.97      932.58      732.06 <
   2  24   5      346.15      337.18      966.78 <
  -3  25   5     -179.86      311.73     1171.63 <
  -1  25   5    11614.24    11391.16      816.74 o
   1  25   5    24482.16    22710.05     1125.22 o
   3  25   5     7748.32     7326.70     1216.72 o
  -2  26   5       42.70       34.52      946.01 <
   0  26   5      865.55     1333.11      949.96 <
   2  26   5     5535.53     5566.11     1090.71 o
  -1  27   5      569.45     1118.56      959.91 <
   1  27   5     1171.37     1430.25     1199.78 <
  -2  28   5       42.12      106.04     1269.84 <
   0  28   5     1181.66     1097.42     1091.48 <
   2  28   5       81.17      190.31     1264.93 <
  -1  29   5     4159.66     4702.89     1200.91 o
   1  29   5    12656.70    12931.34     1172.23 o
   0  30   5     3979.55     4207.48     1295.25 o
  -4   0   6    83394.10    74987.21     1665.75 o
  -2   0   6   194747.00   193898.67     1620.03 o
   0   0   6   113583.50   119259.56     1250.68 o
   2   0   6    98125.56    98226.50     1213.50 o
   4   0   6    48065.70    47214.57     1324.77 o
  -5   1   6      723.62     1070.33      792.50 <
  -3   1   6      468.99      460.96      310.12 <
  -1   1   6    46524.72    48689.50      751.45 o
   1   1   6    65551.94    65500.87      992.19 o
   3   1   6     2144.29     2288.30      374.24 o
   5   1   6     7601.79     7732.86      935.63 o
  -4   2   6     1523.60     1716.13      484.95 o
  -2   2   6     1357.75     1746.55      222.83 o
   0   2   6    11240.30    11777.57      400.68 o
   2   2   6     6621.74     7162.67      363.92 o
   4   2   6      643.21     1025.72      622.11 <
  -5   3   6     4559.59     4498.19      729.35 o
  -3   3   6    65070.81    61958.71     1195.79 o
  -1   3   6   138973.70   148068.33     1319.79 o
   1   3   6    43402.29    46893.73      780.73 o
   3   3   6     7818.34     7946.60      459.96 o
   5   3   6      105.75      293.83     1002.83 <
  -4   4   6    10014.08    10097.69      598.64 o
  -2   4   6   126456.01   123103.91     1419.78 o
   0   4   6   339641.53   340258.66     6001.57 o
   2   4   6    68834.01    67917.44     1026.45 o
   4   4   6      212.23      509.76      661.42 <
  -5   5   6        4.57       32.03      869.59 <
  -3   5   6       76.88       26.77      379.26 <
  -1   5   6    16359.26    13440.30      501.37 o
   1   5   6     7598.35     6446.36      376.72 o
   3   5   6      183.57      384.83      405.23 <
   5   5   6      -47.34      124.89      882.62 <
  -4   6   6     7470.49     7528.83      565.10 o
  -2   6   6    47362.86    47745.36      900.63 o
   0   6   6    87995.97    90779.62     1021.84 o
   2   6   6    24956.46    24855.99      713.49 o
   4   6   6     1038.85     1588.48      687.70 <
  -5   7   6     3625.12     3905.97      764.83 o
  -3   7   6    36302.96    35309.61      947.60 o
  -1   7   6    66837.46    70838.16     1018.58 o
   1   7   6    58214.20    62687.14      994.24 o
   3   7   6    16759.74    16762.08      707.37 o
   5   7   6      -69.81      302.61     1037.06 <
  -4   8   6     2939.64     3077.13      599.60 o
  -2   8   6    28493.65    28816.76      768.69 o
   0   8   6    48597.66    47399.91      831.61 o
   2   8   6     7959.08     8144.45      482.61 o
   4   8   6     -147.89       91.70      583.28 <
  -5   9   6     1604.84     2186.43      945.62 <
  -3   9   6    10865.42    11845.91      596.66 o
  -1   9   6    10212.79    11066.23      451.57 o
   1   9   6     8169.25     8953.66      429.02 o
   3   9   6    10272.67    10336.21      601.56 o
   5   9   6     1158.40     1742.97     1140.44 <
  -4  10   6     2489.23     2559.77      596.77 o
  -2  10   6    61593.98    57206.13     1152.00 o
   0  10   6   138588.83   143059.47     1606.73 o
   2  10   6    22290.02    21246.00      745.73 o
   4  10   6      938.72     1384.50      738.92 <
  -5  11   6     4963.08     5562.52      922.77 o
  -3  11   6    51744.02    49633.26     1256.29 o
  -1  11   6    93796.67    92532.15     1266.75 o
   1  11   6    48730.96    49158.91     1061.29 o
   3  11   6    16430.18    16715.37      777.77 o
   5  11   6     1223.28     2141.49     1142.26 <
  -4  12   6     4160.87     4683.67      685.73 o
  -2  12   6     9047.62     9554.49      508.47 o
   0  12   6      993.18      681.00      328.64 o
   2  12   6      135.64       33.55      468.90 <
   4  12   6     1715.60     1919.68      737.92 o
  -5  13   6      826.28     1017.36     1066.87 <
  -3  13   6    11398.22    10649.27      663.09 o
  -1  13   6   103797.88   103762.23     1435.42 o
   1  13   6   123689.66   124455.62     1751.25 o
   3  13   6    11020.20    11679.34      698.09 o
  -4  14   6     9656.65     9290.26      750.03 o
  -2  14   6    14137.00    14074.56      637.59 o
   0  14   6      311.29      602.59      364.89 <
   2  14   6       85.47      284.96      524.73 <
   4  14   6      652.47      963.93      927.05 <
  -5  15   6      -52.61      138.68     1090.64 <
  -3  15   6     4690.37     4653.87      580.08 o
  -1  15   6    82152.56    80534.50     1436.92 o
   1  15   6    77680.23    77065.19     1446.13 o
   3  15   6     2469.25     2744.92      643.37 o
  -4  16   6     1429.30     2073.77      862.08 <
  -2  16   6    19909.23    18815.05      806.75 o
   0  16   6    58208.70    56091.69     1221.39 o
   2  16   6    25494.32    24785.44      956.83 o
   4  16   6     1377.97     1708.22      987.34 <
  -3  17   6    27143.98    26011.21     1058.92 o
  -1  17   6    70002.83    67466.32     1400.94 o
   1  17   6    36444.82    35359.52     1061.92 o
   3  17   6     2708.28     3252.32      724.80 o
  -4  18   6     1208.58     1361.60      937.03 <
  -2  18   6    12300.80    12012.60      706.38 o
   0  18   6    22913.28    22648.32      824.16 o
   2  18   6     5971.83     6416.41      625.42 o
   4  18   6     -343.06       51.16     1136.18 <
  -3  19   6     2082.44     2384.54      754.47 o
  -1  19   6     9573.09     9972.81      612.63 o
   1  19   6     5743.26     5739.98      579.17 o
   3  19   6      438.58      453.73      844.98 <
  -4  20   6     2281.92     2457.82     1090.41 o
  -2  20   6    12031.14    11795.17      737.01 o
   0  20   6    23349.66    22249.27      895.65 o
   2  20   6    10545.28    10970.10      736.78 o
   4  20   6      383.25      720.36     1294.39 <
  -3  21   6    11172.25    10858.96      909.59 o
  -1  21   6    17779.48    17307.05      836.06 o
   1  21   6     9895.31    10577.77      682.23 o
   3  21   6     2933.74     3466.52      950.19 o
  -2  22   6     1568.73     1965.13      758.58 o
   0  22   6     5724.94     6318.89      667.60 o
   2  22   6     -113.80      166.36      875.30 <
  -3  23   6     4200.04     3661.62     1058.01 o
  -1  23   6     7163.27     7685.94      731.90 o
   1  23   6     5806.17     6061.77      717.76 o
   3  23   6     1261.34     1496.87     1106.62 <
  -2  24   6    34409.07    31108.59     1317.79 o
   0  24   6    65032.55    59207.56     1646.98 o
   2  24   6    16688.20    15928.15      964.52 o
  -3  25   6     -156.76      182.61      997.19 <
  -1  25   6      107.82      228.95      845.03 <
   1  25   6     1078.46     1042.57     1013.52 <
  -2  26   6      403.32      537.12     1113.71 <
   0  26   6      -93.85       35.27      950.62 <
   2  26   6       66.89      154.37     1229.03 <
  -1  27   6    13010.25    13088.07     1079.86 o
   1  27   6    15323.10    15369.21     1225.78 o
  -2  28   6     6392.20     6520.52     1172.45 o
   0  28   6     3139.96     3200.72     1171.11 o
  -1  29   6      469.35      621.47     1365.63 <
  -5   1   7     5133.49     5202.44      669.62 o
  -3   1   7    17452.05    16893.19      641.11 o
  -1   1   7     2702.14     3389.62      229.84 o
   1   1   7      876.53      745.94      255.35 o
   3   1   7     1508.83     1552.16      445.98 o
   5   1   7      745.60      910.98     1038.25 <
  -4   2   7     6555.40     6637.05      547.38 o
  -2   2   7    15917.71    15293.78      554.42 o
   0   2   7     5131.15     5008.11      315.79 o
   2   2   7     7327.35     8183.04      444.98 o
   4   2   7    19308.55    18343.97      919.61 o
  -5   3   7      575.44      932.40      798.89 <
  -3   3   7    16154.67    16263.22      637.99 o
  -1   3   7     8134.05     9312.79      378.56 o
   1   3   7    21906.02    20871.96      618.54 o
   3   3   7    15279.70    15335.24      687.70 o
   5   3   7      828.66      881.47     1081.80 <
  -4   4   7     4737.67     5326.66      539.05 o
  -2   4   7    17742.65    18381.00      597.55 o
   0   4   7     8406.89     7500.52      382.93 o
   2   4   7    50136.59    47453.27     1013.15 o
   4   4   7    10762.73    10071.58      720.47 o
  -5   5   7     7142.97     7426.06      867.91 o
  -3   5   7    21143.05    20508.43      746.88 o
  -1   5   7    50041.93    46814.75      903.23 o
   1   5   7    16353.04    13761.10      574.94 o
   3   5   7     3910.74     4299.45      493.50 o
   5   5   7     4930.99     4391.82      935.08 o
  -4   6   7     5067.46     4908.24      548.67 o
  -2   6   7     2850.31     2872.21      319.71 o
   0   6   7    16060.70    12826.08      513.03 o
   2   6   7    10994.29     9571.71      535.31 o
   4   6   7     2985.19     3169.92      726.14 o
  -5   7   7      128.22       13.92      849.07 <
  -3   7   7      361.53      280.26      417.60 <
  -1   7   7        9.64        7.17      260.95 <
   1   7   7     1355.62     1079.01      312.68 o
   3   7   7        4.74       18.24      518.01 <
   5   7   7       42.69       30.44     1077.73 <
  -4   8   7    10055.10    10270.91      656.83 o
  -2   8   7     4576.42     6467.63      386.63 o
   0   8   7       30.35       30.32      273.48 <
   2   8   7     1695.55     1892.67      396.30 o
   4   8   7     2480.63     2672.61      671.77 o
  -5   9   7     1648.75     2112.15     1015.52 <
  -3   9   7    11636.37    10042.83      635.06 o
  -1   9   7    11915.14    11241.23      508.42 o
   1   9   7     2628.89     3256.27      336.39 o
   3   9   7    21043.96    21906.94      865.62 o
   5   9   7     7936.26     8146.00     1206.45 o
  -4  10   7     3863.22     4081.57      635.87 o
  -2  10   7    11338.74    12794.83      554.55 o
   0  10   7     2327.77     2596.25      287.00 o
   2  10   7     1393.79     1335.39      441.71 o
   4  10   7      166.90      147.80      835.73 <
  -5  11   7     2112.72     2517.27     1045.89 o
  -3  11   7    17212.72    17574.68      776.02 o
  -1  11   7    17816.33    17737.24      635.27 o
   1  11   7      640.27     1047.60      367.76 <
   3  11   7     6905.75     7241.36      585.03 o
  -4  12   7     7658.92     7365.62      697.16 o
  -2  12   7    14588.88    14274.87      649.27 o
   0  12   7     2522.57     2848.96      354.52 o
   2  12   7     5238.85     4867.61      502.03 o
   4  12   7     7168.15     7190.22      841.37 o
  -5  13   7     1503.34     1524.46     1053.28 <
  -3  13   7     1660.34     1726.18      559.24 o
  -1  13   7       36.15       44.36      393.55 <
   1  13   7      -70.57       50.64      477.09 <
   3  13   7      516.05      462.10      650.20 <
  -4  14   7      126.76      428.92      744.42 <
  -2  14   7      -24.00       29.87      451.35 <
   0  14   7     4390.80     4790.72      411.08 o
   2  14   7     5635.96     6160.61      538.26 o
   4  14   7       82.99      215.89      940.13 <
  -5  15   7      855.83     1055.79     1315.20 <
  -3  15   7     7173.60     7120.18      654.15 o
  -1  15   7      645.28      816.05      430.16 <
   1  15   7    29368.88    29570.98      944.45 o
   3  15   7    15398.64    15478.51      848.83 o
  -4  16   7     5256.96     5759.64      871.89 o
  -2  16   7    16720.68    16190.31      769.74 o
   0  16   7    31127.07    30054.45      940.16 o
   2  16   7      431.26      843.52      596.38 <
   4  16   7     3945.98     3701.55      966.50 o
  -3  17   7     3231.24     3081.20      708.91 o
  -1  17   7       -9.84        6.89      498.24 <
   1  17   7    14080.60    14023.05      713.47 o
   3  17   7     2905.68     3237.94      791.39 o
  -4  18   7     8137.26     8484.29      995.13 o
  -2  18   7    31152.50    28309.07     1057.39 o
   0  18   7      356.69      449.53      525.80 <
   2  18   7     9627.61    10064.84      696.50 o
   4  18   7     1454.84     1543.14     1177.48 <
  -3  19   7      -68.70      103.00      787.52 <
  -1  19   7      -55.13       15.35      533.93 <
   1  19   7      -31.83        0.36      608.64 <
   3  19   7     5579.91     5220.51      906.64 o
  -4  20   7     2804.83     2959.30     1225.83 o
  -2  20   7     4074.28     4012.70      705.08 o
   0  20   7       97.94      253.49      590.20 <
   2  20   7      485.59      740.91      778.41 <
  -3  21   7      678.11     1070.55      913.25 <
  -1  21   7      -28.81       26.16      654.04 <
   1  21   7       -3.80      122.72      663.79 <
   3  21   7     -193.36       25.75     1029.13 <
  -2  22   7     2334.33     2366.42      852.48 o
   0  22   7     -128.59       21.36      690.39 <
   2  22   7     1227.23     1381.36      939.48 <
  -3  23   7     4603.09     5090.44     1017.14 o
  -1  23   7     6535.82     6490.41      784.39 o
   1  23   7      -12.23      112.44      728.07 <
   3  23   7     3607.55     3834.31     1084.13 o
  -2  24   7      -62.27       65.52      945.73 <
   0  24   7      247.36      243.94      812.35 <
   2  24   7       55.38      171.54     1024.75 <
  -3  25   7     3272.52     3650.87     1387.85 o
  -1  25   7     4204.82     4273.56      914.62 o
   1  25   7     -118.26        2.09     1074.22 <
  -2  26   7      803.33      754.52     1111.86 <
   0  26   7      397.00      536.12      979.97 <
   2  26   7     2013.37     2426.73     1224.77 <
  -1  27   7      -43.54       18.98     1029.13 <
   1  27   7       47.99      326.45     1316.78 <
   0  28   7     -121.66        4.89     1323.09 <
  -4   0   8     2918.32     3342.68      554.56 o
  -2   0   8     2644.05     3157.08      320.84 o
   0   0   8    21490.29    23020.38      666.11 o
   2   0   8    39959.10    38468.00      984.11 o
   4   0   8     2026.93     2238.01      606.60 o
  -5   1   8       92.09      103.18      812.38 <
  -3   1   8    33949.73    32647.32      943.98 o
  -1   1   8   110427.50   112752.57     1352.87 o
   1   1   8    53638.58    54721.05     1035.62 o
   3   1   8    22263.28    21826.15      822.47 o
   5   1   8     8706.14     9927.66     1094.67 o
  -4   2   8     2481.75     2890.14      594.35 o
  -2   2   8    43134.64    42343.71      914.73 o
   0   2   8     8646.54     8675.83      423.84 o
   2   2   8     2763.82     2803.02      384.99 o
   4   2   8      466.43      574.62      727.17 <
  -5   3   8     -136.79        3.91      788.43 <
  -3   3   8       46.25       38.98      433.43 <
  -1   3   8    33288.01    32660.42      760.32 o
   1   3   8   179017.62   184031.58     1799.90 o
   3   3   8    84404.73    81321.26     1607.39 o
   5   3   8     3978.62     3919.02     1143.97 o
  -4   4   8      -63.25       48.11      578.00 <
  -2   4   8    10765.66    10376.58      505.31 o
   0   4   8    49809.48    51987.21      938.37 o
   2   4   8    38309.48    37737.89      973.68 o
   4   4   8    10491.57     9697.45      742.31 o
  -5   5   8     -159.61       46.22      904.45 <
  -3   5   8      815.55     1254.31      456.83 <
  -1   5   8     2637.00     2807.96      297.98 o
   1   5   8      181.54      126.32      316.16 <
   3   5   8      -14.93       13.34      583.90 <
  -4   6   8      120.09      212.36      622.79 <
  -2   6   8    10036.76    10103.00      509.26 o
   0   6   8    43298.82    42690.37      893.56 o
   2   6   8    39696.31    37411.44      999.65 o
   4   6   8     7725.80     7710.58      759.83 o
  -5   7   8       89.24       23.22      961.49 <
  -3   7   8     6693.09     6641.66      486.00 o
  -1   7   8    56716.40    56572.26     1053.17 o
   1   7   8    61713.34    60030.02     1170.11 o
   3   7   8    23129.45    22524.09      924.21 o
   5   7   8     3197.35     3820.69     1094.44 o
  -4   8   8      135.48      123.06      655.82 <
  -2   8   8     1317.79     1439.33      362.65 o
   0   8   8    19676.85    20607.07      636.01 o
   2   8   8    20855.93    22477.37      757.84 o
   4   8   8     3151.92     3540.97      771.87 o
  -5   9   8      165.59       14.60     1042.54 <
  -3   9   8      190.09      287.90      504.37 <
  -1   9   8     7272.17     6559.85      448.45 o
   1   9   8     4297.48     5096.43      404.30 o
   3   9   8     1411.88     1617.36      562.92 o
  -4  10   8      862.33     1353.07      688.15 <
  -2  10   8    29166.47    31172.40      879.45 o
   0  10   8    95785.23    99054.66     1458.61 o
   2  10   8    87270.97    87610.04     1586.44 o
   4  10   8    25479.75    24136.41     1147.99 o
  -5  11   8      352.37      447.25     1034.01 <
  -3  11   8     2468.57     2992.73      553.25 o
  -1  11   8     1158.89      746.60      410.94 o
   1  11   8    37568.05    36377.86     1027.49 o
   3  11   8    16306.92    16221.87      851.91 o
  -4  12   8      402.27      846.18      715.79 <
  -2  12   8    12792.57    14047.99      637.43 o
   0  12   8       31.53        0.19      378.13 <
   2  12   8    12816.25    13539.11      707.26 o
   4  12   8      458.08      637.24      927.39 <
  -5  13   8      191.53      384.81     1261.79 <
  -3  13   8     7600.11     7587.35      619.95 o
  -1  13   8    28119.08    28694.41      881.77 o
   1  13   8     5190.15     4625.26      475.72 o
   3  13   8     1417.95     1410.50      647.50 o
  -4  14   8      810.37      979.08      761.18 <
  -2  14   8    12222.63    12144.01      654.25 o
   0  14   8    88534.98    87652.39     1570.09 o
   2  14   8    98784.92    95097.30     1799.06 o
   4  14   8    18650.00    17375.68     1078.27 o
  -5  15   8      872.57     1497.45     1396.17 <
  -3  15   8       -4.24      104.98      664.06 <
  -1  15   8       10.23      120.52      496.86 <
   1  15   8      887.04     1039.16      528.43 <
   3  15   8      436.62      646.30      840.52 <
  -4  16   8      180.61      148.76      855.08 <
  -2  16   8     8273.85     8738.24      596.83 o
   0  16   8     3794.61     4096.43      480.43 o
   2  16   8      -69.50        6.16      658.91 <
   4  16   8      122.50      324.96     1121.43 <
  -3  17   8      -42.99        1.06      775.65 <
  -1  17   8    11375.79    11862.24      662.99 o
   1  17   8    70463.47    67648.76     1521.44 o
   3  17   8    37274.40    34175.00     1357.64 o
  -4  18   8      -72.92       41.54     1070.00 <
  -2  18   8     3433.69     3721.61      600.26 o
   0  18   8    10255.33    11152.01      677.36 o
   2  18   8     8811.70     8677.08      758.05 o
  -3  19   8      -31.91       47.48      857.14 <
  -1  19   8       14.67       20.59      640.96 <
   1  19   8     2682.28     2944.52      634.22 o
   3  19   8     2189.20     2495.72      953.65 o
  -4  20   8       68.17      477.58     1189.48 <
  -2  20   8    12129.62    11784.55      801.53 o
   0  20   8    23465.24    21863.64      988.00 o
   2  20   8    11843.28    11688.63      824.33 o
  -3  21   8      368.01      470.96     1012.93 <
  -1  21   8     7922.34     8471.39      758.73 o
   1  21   8    15799.03    15702.72      863.88 o
   3  21   8     6065.16     6177.37     1042.23 o
  -2  22   8      -80.93       41.15      819.27 <
   0  22   8      754.39     1145.00      769.24 <
   2  22   8     2043.40     2375.32      961.27 o
  -3  23   8      538.54     1002.71     1164.04 <
  -1  23   8     6952.80     7318.10      811.65 o
   1  23   8    10352.32    11118.12      846.06 o
  -2  24   8      166.85      488.00     1170.86 <
   0  24   8     6857.29     6636.58      815.31 o
   2  24   8     8819.98     9029.93     1092.57 o
  -1  25   8     4161.69     5176.66      978.97 o
   1  25   8    14319.95    13422.53     1001.10 o
   0  26   8     4770.79     5564.08     1054.18 o
  -1  27   8     8141.05     7844.16     1263.71 o
   0  28   8     2880.20     3486.55     1261.83 o
  -5   1   9     2186.40     2524.47      865.40 o
  -3   1   9    17403.22    17163.35      723.69 o
  -1   1   9    21058.12    20629.74      646.93 o
   1   1   9     3832.77     4042.70      368.50 o
   3   1   9      226.96      281.48      592.21 <
   5   1   9     -157.97      118.91     1240.84 <
  -4   2   9    11773.40    11233.38      730.65 o
  -2   2   9    98734.82    96579.45     1491.45 o
   0   2   9   138071.88   140364.72     1681.75 o
   2   2   9    23937.19    24463.73      822.14 o
   4   2   9      -94.53      145.94      904.85 <
  -5   3   9      963.20     1229.00      886.59 <
  -3   3   9      968.18     1071.94      465.08 o
  -1   3   9     2658.07     2734.49      323.30 o
   1   3   9    27219.93    27119.79      812.16 o
   3   3   9     9767.41    10263.17      656.15 o
  -4   4   9     4976.13     5217.34      620.90 o
  -2   4   9     8327.78     8445.71      485.97 o
   0   4   9    42764.96    41942.85      946.96 o
   2   4   9    53187.95    51691.44     1192.92 o
   4   4   9     4159.52     4969.82      876.82 o
  -5   5   9      175.83      617.86      968.32 <
  -3   5   9    24278.77    23190.37      867.63 o
  -1   5   9    86232.48    85379.60     1301.15 o
   1   5   9    27904.58    27279.23      829.69 o
   3   5   9       -3.83       46.85      645.39 <
  -4   6   9    10576.73    10349.38      746.71 o
  -2   6   9    27841.01    27748.08      825.47 o
   0   6   9    18764.48    18306.49      649.02 o
   2   6   9     5986.40     6113.24      482.33 o
   4   6   9      434.96      718.02      900.68 <
  -5   7   9      213.50      427.00      956.69 <
  -3   7   9     1064.48     1364.36      522.18 o
  -1   7   9      421.97      894.71      329.91 <
   1   7   9     1647.24     1011.73      408.76 o
   3   7   9      468.47      630.40      626.33 <
  -4   8   9     7645.74     7995.50      737.34 o
  -2   8   9    39043.49    34271.20      996.85 o
   0   8   9    27241.55    26233.46      829.98 o
   2   8   9     2839.18     3035.72      498.71 o
   4   8   9       57.26       12.86      847.72 <
  -5   9   9     1636.16     2043.26     1055.88 <
  -3   9   9    28400.40    28219.25      962.53 o
  -1   9   9    82975.06    88938.81     1372.52 o
   1   9   9    62266.25    64480.83     1315.66 o
   3   9   9     5503.90     6744.94      668.34 o
  -4  10   9       10.96       13.11      763.69 <
  -2  10   9      244.21      644.72      447.30 <
   0  10   9      503.24      367.48      427.55 <
   2  10   9      608.38      635.67      525.31 <
   4  10   9       -1.58      225.49     1022.95 <
  -5  11   9      552.81      899.22     1204.72 <
  -3  11   9     2818.89     3272.12      604.09 o
  -1  11   9    16407.38    16066.57      711.07 o
   1  11   9    30388.50    30819.55      969.03 o
   3  11   9     4344.42     5325.62      746.19 o
  -4  12   9     7691.27     7604.88      807.24 o
  -2  12   9    39582.44    37550.50     1096.41 o
   0  12   9    44066.66    40842.91     1166.97 o
   2  12   9     9130.13     8815.88      659.06 o
   4  12   9     -205.73       56.82     1038.96 <
  -3  13   9     9487.90     8985.69      671.20 o
  -1  13   9    17295.40    17826.81      767.77 o
   1  13   9      902.31     1353.02      561.83 <
   3  13   9      146.14      263.76      799.31 <
  -4  14   9      -93.97      218.36      869.19 <
  -2  14   9     3470.60     4048.29      546.71 o
   0  14   9      734.04      825.08      481.36 <
   2  14   9      923.12     1497.05      620.61 <
   4  14   9      258.00      417.28     1115.63 <
  -3  15   9    25295.64    23267.56     1050.87 o
  -1  15   9    36113.36    35378.64     1118.20 o
   1  15   9    35015.45    35119.98     1153.52 o
   3  15   9    12773.72    13274.63      883.50 o
  -4  16   9     -168.39      261.90     1045.60 <
  -2  16   9    19745.46    18486.85      872.02 o
   0  16   9    27341.45    26462.00     1012.55 o
   2  16   9       53.35      152.92      685.60 <
   4  16   9     1082.00     2194.31     1196.66 <
  -3  17   9      -32.86       27.68      864.96 <
  -1  17   9     1610.86     1911.25      606.50 o
   1  17   9     1508.65     1660.79      622.94 o
   3  17   9     2149.96     2960.60      934.84 o
  -4  18   9     1930.58     2145.76     1177.19 <
  -2  18   9      662.50     1217.32      662.28 <
   0  18   9    10724.68    10404.65      722.66 o
   2  18   9    20149.93    19483.67     1011.02 o
  -3  19   9    19523.20    17958.74     1025.03 o
  -1  19   9    57309.97    51815.38     1502.46 o
   1  19   9    15868.07    14628.12      849.81 o
   3  19   9      104.87      178.28     1018.08 <
  -2  20   9      181.71      446.63      844.89 <
   0  20   9       14.03       18.91      663.31 <
   2  20   9      -61.54        2.57      940.61 <
  -3  21   9     1583.81     1877.50     1064.99 <
  -1  21   9      846.71      940.70      802.74 <
   1  21   9      447.04      361.85      876.68 <
  -2  22   9    16960.13    15484.30      985.35 o
   0  22   9    16537.57    16084.77      932.16 o
   2  22   9     2537.12     2968.08     1072.98 o
  -1  23   9     7798.69     7880.76      950.16 o
   1  23   9     7203.05     7790.45      969.01 o
  -2  24   9     -110.42      128.23     1027.34 <
   0  24   9      -44.18      203.97      954.71 <
   2  24   9     -184.13      143.13     1263.47 <
  -1  25   9     7264.42     7451.14     1238.56 o
   1  25   9     8289.20     8939.64     1113.70 o
   0  26   9     5601.98     6623.22     1088.36 o
  -4   0  10     6726.03     6137.13      722.45 o
  -2   0  10     8747.93     8437.67      510.20 o
   0   0  10   108459.51   108770.37     1550.89 o
   2   0  10    60045.23    55499.58     1324.80 o
   4   0  10    11498.20    10695.61      908.25 o
  -5   1  10       98.64      459.46      953.71 <
  -3   1  10    11286.05    10894.84      652.01 o
  -1   1  10    55665.90    55159.63     1198.22 o
   1   1  10     8499.63     8478.35      516.63 o
   3   1  10     4208.90     4509.31      663.04 o
  -4   2  10     -145.61       46.01      672.34 <
  -2   2  10     6026.72     6407.76      448.99 o
   0   2  10     1353.54     1526.33      376.64 o
   2   2  10     4277.92     5006.09      486.67 o
   4   2  10     1345.69     1780.17      954.57 <
  -5   3  10     4794.14     4961.03     1004.28 o
  -3   3  10     9620.97     9751.73      593.38 o
  -1   3  10      358.63      477.82      385.36 <
   1   3  10      600.48      646.48      417.69 <
   3   3  10     2255.26     2591.37      667.36 o
  -4   4  10     1134.92     1440.94      763.48 <
  -2   4  10     5075.37     5113.60      432.94 o
   0   4  10      681.76      756.76      372.39 <
   2   4  10    14243.97    14103.56      695.05 o
   4   4  10    14230.77    14033.03     1010.24 o
  -5   5  10       90.22      324.65     1001.46 <
  -3   5  10      419.07      635.86      554.18 <
  -1   5  10     1847.91     1823.35      387.29 o
   1   5  10     5792.88     6129.90      459.98 o
   3   5  10       89.48       80.39      663.67 <
  -4   6  10     1709.56     2381.79      713.36 o
  -2   6  10     2167.17     2669.88      440.24 o
   0   6  10      316.68      334.17      378.75 <
   2   6  10     6516.25     6575.62      531.32 o
   4   6  10     4011.46     4308.99     1019.80 o
  -5   7  10     2436.94     3404.42     1070.49 o
  -3   7  10     8772.07     8803.67      600.76 o
  -1   7  10       49.49       69.35      404.63 <
   1   7  10    19926.94    20577.23      764.44 o
   3   7  10    13632.54    13862.61      814.34 o
  -4   8  10      492.10      919.09      806.64 <
  -2   8  10     1588.26     1737.04      488.21 o
   0   8  10      301.63      629.25      426.86 <
   2   8  10     1064.63     1266.54      561.32 <
   4   8  10     2424.75     2481.05      915.30 o
  -5   9  10     -230.72      364.87     1283.83 <
  -3   9  10      283.81      408.44      628.29 <
  -1   9  10     1351.50     2112.60      416.78 o
   1   9  10     6624.96     7442.20      522.54 o
   3   9  10     1734.61     2295.75      683.40 o
  -4  10  10     3631.99     4502.92      842.83 o
  -2  10  10    18512.05    18821.20      792.99 o
   0  10  10     9835.56    13014.31      630.30 o
   2  10  10     1185.63     1353.41      626.41 <
   4  10  10     7129.08     6233.74     1140.95 o
  -3  11  10      678.39      784.91      672.33 <
  -1  11  10     3629.50     6265.51      509.86 o
   1  11  10    12099.23    13909.76      719.28 o
   3  11  10     7029.43     7029.31      792.13 o
  -4  12  10      -80.32       78.82      870.56 <
  -2  12  10     1757.83     2519.70      577.33 o
   0  12  10      646.56     1075.04      540.46 <
   2  12  10     1231.25     1834.63      680.38 <
  -3  13  10      652.15      933.64      736.30 <
  -1  13  10     3487.79     3749.31      537.06 o
   1  13  10     4387.85     5074.39      600.97 o
   3  13  10    21111.95    21215.73     1057.52 o
  -4  14  10    15145.37    13685.68      983.05 o
  -2  14  10     4484.63     4153.68      593.66 o
   0  14  10     4162.02     4190.02      539.54 o
   2  14  10      677.14      686.29      716.04 <
  -3  15  10      -75.95      130.08      754.32 <
  -1  15  10     1942.45     2391.24      606.81 o
   1  15  10      334.02      686.45      710.17 <
   3  15  10    12722.58    13335.84      966.90 o
  -4  16  10      -38.34       11.45     1136.91 <
  -2  16  10      787.44     1171.23      729.66 <
   0  16  10      -55.15       14.21      642.03 <
   2  16  10     8000.27     7546.27      750.95 o
  -3  17  10     2429.55     2528.74      840.06 o
  -1  17  10      239.35      538.74      662.24 <
   1  17  10      183.47      282.22      788.63 <
   3  17  10     2665.44     2724.48     1016.37 o
  -2  18  10     1699.77     1872.04      809.95 o
   0  18  10     -153.16       78.41      736.14 <
   2  18  10     2974.17     3431.41      848.04 o
  -3  19  10     -126.47        1.48     1010.83 <
  -1  19  10       -2.78      178.67      795.27 <
   1  19  10      393.24      537.10      781.45 <
  -2  20  10     1422.30     1796.60      939.28 <
   0  20  10     -157.79       46.98      841.69 <
   2  20  10     2570.40     2982.86      954.67 o
  -3  21  10     2044.84     2332.05     1104.54 <
  -1  21  10       31.15      151.43      901.95 <
   1  21  10     5155.40     6171.78      879.82 o
  -2  22  10      510.03      487.49      962.18 <
   0  22  10     1173.01     1533.77      848.36 <
  -1  23  10       56.18      323.67     1030.91 <
   1  23  10     -118.14      101.24      959.93 <
   0  24  10        9.28       19.86     1055.77 <
  -5   1  11     -170.86        1.09     1172.67 <
  -3   1  11     5058.64     5281.95      571.07 o
  -1   1  11    73793.47    71184.92     1457.41 o
   1   1  11    89677.27    87021.26     1579.63 o
   3   1  11    15586.94    14869.91      866.02 o
  -4   2  11      997.16     1344.04      741.13 <
  -2   2  11     7837.90     7801.74      529.77 o
   0   2  11    13631.87    13360.28      659.23 o
   2   2  11    27486.88    26373.17      971.85 o
   4   2  11    11034.80    10677.98     1004.79 o
  -5   3  11       11.31      217.92     1076.80 <
  -3   3  11      -13.98       79.96      577.07 <
  -1   3  11     5730.44     6237.32      484.88 o
   1   3  11    11558.51    11699.72      625.72 o
   3   3  11     1899.52     1967.31      753.24 o
  -4   4  11      293.74      743.54      775.83 <
  -2   4  11      133.86      344.84      475.91 <
   0   4  11    10114.98     9689.21      598.20 o
   2   4  11     5806.70     6109.55      585.64 o
   4   4  11      317.69      393.00     1141.07 <
  -5   5  11      481.26      821.16     1158.27 <
  -3   5  11    14472.83    13251.19      747.33 o
  -1   5  11    35312.95    34451.68     1035.34 o
   1   5  11    54135.46    52092.41     1267.44 o
   3   5  11    41304.52    37898.48     1325.12 o
  -4   6  11      -50.28      153.66      806.61 <
  -2   6  11     7760.06     8360.96      557.64 o
   0   6  11    52667.05    50741.58     1255.52 o
   2   6  11    17566.80    17217.20      808.28 o
   4   6  11      -32.18      142.45     1086.21 <
  -3   7  11     -133.18       25.90      666.19 <
  -1   7  11     1137.40     1230.80      488.08 o
   1   7  11     1770.44     2253.87      564.42 o
   3   7  11       20.14       68.86      843.51 <
  -4   8  11      464.85      588.59      815.60 <
  -2   8  11    23186.65    22209.78      892.05 o
   0   8  11    72106.31    72811.10     1558.92 o
   2   8  11    38563.89    36849.96     1230.78 o
   4   8  11     4743.76     4938.43     1202.97 o
  -3   9  11     1404.85     1518.63      694.12 o
  -1   9  11     5344.55     5505.11      510.30 o
   1   9  11    16181.85    15054.67      797.21 o
   3   9  11    12712.88    12422.83      866.89 o
  -4  10  11     -133.96        0.01      978.43 <
  -2  10  11     1160.38     1816.40      601.13 <
   0  10  11     6300.26     7184.65      565.03 o
   2  10  11     4300.16     4798.98      656.79 o
  -3  11  11      770.38     1145.61      757.21 <
  -1  11  11     7933.45     8581.16      594.57 o
   1  11  11    17016.43    15681.23      843.58 o
   3  11  11    10435.42    10226.98      929.63 o
  -4  12  11      675.08     1071.93      997.86 <
  -2  12  11    13411.82    13665.64      771.62 o
   0  12  11    40536.07    40277.19     1247.31 o
   2  12  11    32025.78    30433.06     1223.70 o
  -3  13  11      919.71     1007.80      767.18 <
  -1  13  11    11716.70    11908.94      711.21 o
   1  13  11    13685.43    14199.77      833.28 o
   3  13  11     2740.05     2894.96      969.32 o
  -4  14  11      799.48     1284.78     1119.21 <
  -2  14  11     4296.31     4685.38      719.50 o
   0  14  11     4150.19     4985.54      554.27 o
   2  14  11     3757.09     4292.60      849.22 o
  -3  15  11      -60.42        1.73      882.43 <
  -1  15  11    19854.22    19012.57      929.51 o
   1  15  11    30296.18    29496.38     1165.30 o
   3  15  11     1856.59     2170.21     1092.37 <
  -4  16  11     3372.56     3649.90     1245.59 o
  -2  16  11     8693.39     8624.13      799.95 o
   0  16  11     7101.15     7697.97      701.11 o
   2  16  11    21706.96    20452.48     1092.23 o
  -3  17  11     1850.89     1787.28      945.75 o
  -1  17  11      174.33      490.50      790.14 <
   1  17  11     1015.59     1222.29      879.57 <
  -2  18  11     2206.60     2840.59      885.80 o
   0  18  11    20929.13    20129.18     1039.04 o
   2  18  11    14096.80    13362.59      933.20 o
  -3  19  11     1820.08     2490.09     1115.81 <
  -1  19  11     4111.50     5347.21      828.32 o
   1  19  11     5879.29     6721.54      887.68 o
  -2  20  11     1819.66     2330.98     1067.67 <
   0  20  11    17448.83    16666.18     1003.77 o
   2  20  11     5219.96     5319.38     1060.84 o
  -1  21  11     6603.89     7046.40     1034.25 o
   1  21  11     8648.56     8079.59     1014.86 o
  -2  22  11     3600.04     4023.70      933.36 o
   0  22  11    14195.20    13066.90      946.79 o
  -1  23  11     1262.30     1764.07     1133.97 <
   1  23  11     4611.52     4606.48     1062.22 o
   0  24  11     -144.29       86.03     1096.13 <
  -4   0  12     5652.21     6605.65      838.50 o
  -2   0  12    55896.60    53337.68     1397.90 o
   0   0  12   146486.67   145096.47     2144.89 o
   2   0  12    36750.18    35335.64     1163.51 o
   4   0  12       11.41        0.29     1095.80 <
  -5   1  12      204.82      565.87     1329.84 <
  -3   1  12     9270.96     9337.86      689.76 o
  -1   1  12      746.45      666.75      505.40 <
   1   1  12     5352.10     5959.24      551.64 o
   3   1  12     1007.32     1198.30      831.40 <
  -4   2  12     2621.39     2783.42      841.37 o
  -2   2  12     8671.26     8821.69      618.97 o
   0   2  12      -23.02       20.60      519.40 <
   2   2  12     3157.59     3446.74      655.30 o
   4   2  12       47.74      170.87     1102.67 <
  -3   3  12     3416.54     4124.14      672.13 o
  -1   3  12    19885.70    19363.46      838.00 o
   1   3  12    23723.71    22937.18      909.33 o
   3   3  12      839.92     1296.80      842.16 <
  -4   4  12     8121.84     8278.29      845.78 o
  -2   4  12    27955.20    25579.27     1008.55 o
   0   4  12    15810.07    15987.16      761.36 o
   2   4  12     4554.61     4781.16      662.85 o
   4   4  12      -75.92      557.18     1248.13 <
  -3   5  12      108.65      372.30      640.84 <
  -1   5  12     3098.70     3448.00      491.94 o
   1   5  12      384.87      497.19      568.02 <
   3   5  12      887.53     1184.88      874.77 <
  -4   6  12     4510.71     4095.34      843.05 o
  -2   6  12    16581.03    16119.68      810.84 o
   0   6  12    16752.83    16432.11      783.99 o
   2   6  12     2977.64     3234.37      688.67 o
  -3   7  12    16185.92    15474.79      842.24 o
  -1   7  12    44068.10    43331.52     1220.57 o
   1   7  12    15083.82    15551.16      805.72 o
   3   7  12      -27.71       40.77      958.67 <
  -4   8  12     1255.69     1325.21      948.74 <
  -2   8  12     4418.21     4008.64      585.53 o
   0   8  12     3514.75     3590.41      538.08 o
   2   8  12      870.41     1345.82      740.12 <
  -3   9  12     3205.14     3509.63      751.73 o
  -1   9  12    12475.33    12795.62      738.95 o
   1   9  12     6202.34     6879.17      633.80 o
   3   9  12        8.13       94.27     1047.29 <
  -4  10  12     3263.16     4344.69     1003.73 o
  -2  10  12    11708.30    10846.45      742.53 o
   0  10  12     3953.92     3614.66      639.34 o
   2  10  12      756.48      928.94      887.94 <
  -3  11  12     4971.95     5519.95      769.82 o
  -1  11  12    25348.67    26362.47     1030.59 o
   1  11  12    26286.35    26629.12     1072.86 o
   3  11  12     1593.55     1966.02     1004.65 <
  -4  12  12      140.11      497.04     1317.40 <
  -2  12  12     1176.02     1179.46      690.88 <
   0  12  12     2004.05     2601.52      626.42 o
   2  12  12     6001.23     6103.67      892.89 o
  -3  13  12    24642.10    22420.03     1147.14 o
  -1  13  12    21624.12    20124.83      964.27 o
   1  13  12     1766.88     2095.91      774.01 o
   3  13  12      264.48      845.70     1001.02 <
  -2  14  12     4676.71     4972.50      798.58 o
   0  14  12    19889.90    19985.07      997.04 o
   2  14  12      364.78      637.31      972.40 <
  -3  15  12     7855.15     6915.07      984.64 o
  -1  15  12     2474.11     2637.81      781.92 o
   1  15  12      120.99      253.88      902.05 <
  -2  16  12    10062.32     9905.40      881.96 o
   0  16  12     3865.38     3855.83      755.94 o
   2  16  12      264.55      657.15     1090.27 <
  -3  17  12     4240.66     4001.25     1182.29 o
  -1  17  12    11011.63    11317.64      874.36 o
   1  17  12    12194.63    11538.81      871.28 o
  -2  18  12     3400.79     4122.05      935.27 o
   0  18  12     2174.17     2635.23      984.12 o
   2  18  12      247.68       81.24     1137.49 <
  -1  19  12     -158.96        0.90     1007.50 <
   1  19  12      767.92      882.12      938.02 <
  -2  20  12     9326.76     9270.73      908.94 o
   0  20  12     4544.64     5572.88      959.18 o
  -1  21  12    12181.65    10743.37     1065.85 o
   1  21  12     5775.42     6042.66      872.22 o
   0  22  12      -81.61       70.53     1193.09 <
  -1  23  12     2822.22     3139.98     1221.32 o
  -3   1  13     2183.37     2900.40      745.11 o
  -1   1  13      748.45     1034.78      556.61 <
   1   1  13     2403.65     2716.00      630.94 o
   3   1  13     7001.39     7237.49      908.42 o
  -4   2  13     1222.48     1593.31      941.19 <
  -2   2  13      303.71      747.99      589.53 <
   0   2  13     8953.71     8796.45      648.45 o
   2   2  13    21623.73    20316.21      989.04 o
  -3   3  13      335.49      597.67      770.22 <
  -1   3  13      805.69     1249.59      605.53 <
   1   3  13      352.21      559.11      675.27 <
   3   3  13     -176.38        7.09      975.79 <
  -4   4  13     -164.27       64.49      921.50 <
  -2   4  13     4099.71     4473.73      661.39 o
   0   4  13     1178.97     1491.32      589.06 o
   2   4  13      -63.46       27.46      821.70 <
  -3   5  13     7811.43     7742.17      728.68 o
  -1   5  13     1310.69     1434.95      621.38 o
   1   5  13     5924.95     6869.74      667.46 o
   3   5  13     6973.87     6797.46     1012.28 o
  -4   6  13      -22.09      482.52     1028.32 <
  -2   6  13      -21.51       41.98      642.28 <
   0   6  13     2525.67     2670.03      593.06 o
   2   6  13    12281.65    11857.12      855.10 o
  -3   7  13     -136.58        7.70      817.74 <
  -1   7  13      -24.02      147.90      660.38 <
   1   7  13      473.32      548.37      726.21 <
   3   7  13      111.73      674.33      856.43 <
  -2   8  13     1622.68     2165.60      696.49 o
   0   8  13       99.85      341.93      710.81 <
   2   8  13     8479.64     8822.21      839.29 o
  -3   9  13      472.83      845.58      867.18 <
  -1   9  13     1018.68     1346.12      693.60 <
   1   9  13    10380.97    10684.88      753.95 o
   3   9  13     8201.18     8307.71      953.17 o
  -2  10  13     -162.19        3.00      695.52 <
   0  10  13      212.89      444.30      674.27 <
   2  10  13      874.59      852.67      859.08 <
  -3  11  13       -1.06       21.22      910.98 <
  -1  11  13      213.50      453.67      826.84 <
   1  11  13     -121.09        2.57      864.14 <
   3  11  13     -115.64      108.89     1121.04 <
  -2  12  13     1725.65     1823.34      794.15 o
   0  12  13      644.08     1324.24      718.76 <
   2  12  13     8192.38     7690.21      969.04 o
  -3  13  13      605.23     1039.59     1013.71 <
  -1  13  13     -167.26       62.89      817.07 <
   1  13  13     6090.11     6234.95      935.11 o
  -2  14  13     1433.62     1884.36      918.94 <
   0  14  13      -79.95       11.24      858.59 <
   2  14  13     1615.72     1904.90     1142.43 <
  -3  15  13     -311.86       99.77     1050.93 <
  -1  15  13     1586.68     2259.37      837.26 <
   1  15  13     5727.72     5993.47      940.88 o
  -2  16  13     5437.87     5449.10      892.58 o
   0  16  13      -58.83        0.59      965.01 <
   2  16  13     1335.45     1738.87     1143.32 <
  -1  17  13     1716.12     1960.12      970.25 <
   1  17  13     -106.97      108.35      922.09 <
  -2  18  13     1341.79     1299.02     1108.95 <
   0  18  13       72.49       12.07      980.29 <
  -1  19  13      -56.24        1.53     1078.30 <
  -4   0  14      126.22        2.23      956.65 <
  -2   0  14    16228.95    13873.76      909.02 o
   0   0  14    27694.75    24916.21     1085.37 o
   2   0  14     4662.77     4245.35      966.45 o
  -3   1  14     1040.59     1280.40      889.92 <
  -1   1  14     4894.69     5633.31      635.01 o
   1   1  14    30611.42    30402.67     1165.50 o
   3   1  14    17449.10    18229.81     1200.15 o
  -2   2  14      614.03      555.53      747.21 <
   0   2  14     3781.31     3938.73      680.02 o
   2   2  14    16804.83    16532.37      944.21 o
  -3   3  14     8575.07     9343.97      879.78 o
  -1   3  14    38863.48    35749.29     1270.01 o
   1   3  14    17284.31    16379.00      921.84 o
   3   3  14     3495.55     3539.68     1134.90 o
  -2   4  14     4251.24     4142.93      704.49 o
   0   4  14    13581.51    13543.34      815.43 o
   2   4  14    11256.92    11361.06      881.73 o
  -3   5  14     -132.45        0.46      868.74 <
  -1   5  14      315.53      594.34      683.89 <
   1   5  14     2467.08     2786.45      787.48 o
   3   5  14      555.79      684.97     1184.89 <
  -2   6  14     4343.68     4403.25      766.08 o
   0   6  14    11475.22    12830.97      806.52 o
   2   6  14     8369.75     8876.21      920.23 o
  -3   7  14     3056.77     3102.93      989.16 o
  -1   7  14    26141.10    23648.07     1118.38 o
   1   7  14    43808.95    39650.19     1438.46 o
   3   7  14    14052.40    13019.73     1288.74 o
  -2   8  14     1854.55     2071.97      850.81 o
   0   8  14     2752.09     3478.59      810.91 o
   2   8  14     1184.27     1438.09      992.10 <
  -3   9  14      274.10      266.93      993.35 <
  -1   9  14     2667.06     2897.49      856.36 o
   1   9  14     4385.26     4934.98      904.69 o
  -2  10  14     9985.39     9917.78      853.19 o
   0  10  14    21738.72    22757.85     1068.62 o
   2  10  14    17276.10    17956.15     1069.32 o
  -3  11  14     1643.63     1845.48     1067.47 <
  -1  11  14    11475.50    10474.35      865.78 o
   1  11  14     3706.10     3265.87      821.09 o
  -2  12  14     2439.14     2636.00      966.42 o
   0  12  14     -109.93      106.73     1005.06 <
   2  12  14     5193.18     4910.98     1076.50 o
  -1  13  14     1000.01     1234.44      915.36 <
   1  13  14    14575.60    15339.20      969.62 o
  -2  14  14    23662.50    21988.44     1159.35 o
   0  14  14    41853.14    37449.04     1493.81 o
  -1  15  14     1266.80     1462.34      986.58 <
   1  15  14     -207.75        4.53      921.72 <
  -2  16  14     -118.25        2.05     1265.25 <
   0  16  14     2775.89     2672.81     1043.91 o
  -1  17  14    10064.50    10018.95     1102.01 o
  -3   1  15     2315.77     2743.11     1026.77 o
  -1   1  15    10719.98    10994.42      805.42 o
   1   1  15     4331.11     4605.00      799.87 o
  -2   2  15    10872.33    10201.44      880.53 o
   0   2  15     5684.09     5693.22      778.81 o
   2   2  15     2010.67     2255.78     1060.14 <
  -3   3  15      613.95     1252.65     1041.61 <
  -1   3  15     3752.88     4325.50      756.55 o
   1   3  15     -269.01        0.51      868.82 <
  -2   4  15     7828.23     8424.57      894.80 o
   0   4  15     4562.38     5200.57      802.23 o
   2   4  15     -155.30       12.52     1097.06 <
  -3   5  15     4499.28     4420.29      914.06 o
  -1   5  15     2010.17     2445.79      819.62 o
   1   5  15      329.02      458.60      937.46 <
  -2   6  15    11220.00     9949.36      903.20 o
   0   6  15    17705.78    16600.33      996.76 o
   2   6  15     1767.34     2303.61     1129.56 <
  -1   7  15     1287.82     1375.03      849.16 <
   1   7  15     1101.61     1237.12      954.31 <
  -2   8  15     7104.34     7113.76      897.65 o
   0   8  15    10018.64     9232.90      899.43 o
   2   8  15      363.35      817.70     1188.75 <
  -3   9  15     7646.72     6384.32     1163.85 o
  -1   9  15     7239.46     6401.57      838.02 o
   1   9  15     1657.65     2130.73      945.62 <
  -2  10  15      280.05      559.14      943.29 <
   0  10  15      -20.22        0.44      951.41 <
  -1  11  15     3587.87     3739.97      892.79 o
   1  11  15      -28.06       20.24     1077.43 <
  -2  12  15     3974.52     4861.15     1086.93 o
   0  12  15     3779.74     4001.21     1075.80 o
  -1  13  15     4952.41     4742.87     1068.00 o
  -2  14  15      -57.14      122.80     1179.98 <
   0  14  15      240.95      278.85     1190.50 <
  -1  15  15    20127.10    19512.10     1127.64 o
  -2   0  16     -280.12       70.74      931.35 <
   0   0  16       21.87      255.91      877.49 <
   2   0  16    17164.40    15670.79     1272.79 o
  -3   1  16     1759.12     2026.76     1170.66 <
  -1   1  16     1299.35     1453.03      853.80 <
   1   1  16     3151.78     3056.22      986.65 o
  -2   2  16     -108.55        6.20      970.78 <
   0   2  16      686.69      887.39      948.90 <
   2   2  16     -186.46       73.86     1037.17 <
  -1   3  16     -173.17        4.10      943.60 <
   1   3  16     3182.37     3264.30      977.87 o
  -2   4  16      475.98      364.96     1034.87 <
   0   4  16     9040.83     8935.91      855.88 o
  -1   5  16      319.76      600.36      979.70 <
   1   5  16       67.60      197.93     1046.82 <
  -2   6  16       72.91       16.09     1015.20 <
   0   6  16     2700.10     2472.55      968.18 o
  -1   7  16     -158.57       31.60      988.87 <
   1   7  16     1338.41     1943.57     1137.73 <
  -2   8  16     -315.22       33.01     1296.63 <
   0   8  16     1547.26     2012.97      996.63 <
  -1   9  16      -55.11        5.77     1109.89 <
   0  10  16     5104.23     4995.52      980.14 o
  -1   1  17     6319.59     5860.96      899.89 o
   1   1  17     7969.75     7981.31     1195.45 o
   0   2  17    13039.10    14875.66     1138.90 o
  -1   3  17     2110.01     2043.81     1119.01 <
   0   4  17     1196.48      998.08     1206.50 <
  -1   5  17    17889.40    17166.18     1111.15 o
